# Supplementary material for: 1,5,7,8′,11-Penta­meth­oxy-13H-spiro­[dibenzo[a,g]fluorene-13,1′(4′H)-naphthalen]-4′-one toluene monosolvate
Source: Acta Crystallogr Sect E Struct Rep Online. 2012 Sep 12;68(Pt 10):o2919. doi: 10.1107/S160053681203824X (PMC3470265; doi:10.1107/S160053681203824X)
Supplement: Supplementary file 1 [file e-68-o2919-sup1.cif]

##############################################################################
#                                                                            #
# This CIF contains the data in a paper accepted for publication in          #
# Acta Crystallographica Section E. It conforms to the requirements of       #
# Notes for Authors for Acta Crystallographica Section E, and has been       #
# peer reviewed under the auspices of the IUCr Commission on Journals.       #
#                                                                            #
# Full details of the Crystallographic Information File format               #
# are given in the paper "The Crystallographic Information File (CIF):       #
# a New Standard Archive File for Crystallography" by S. R. Hall, F. H.      #
# Allen and I. D. Brown [Acta Cryst. (1991), A47, 655-685].                  #
#                                                                            #
# The current version of the core CIF dictionary is obtainable from          #
# ftp://ftp.iucr.org/pub/cif_core.dic.                                       #
#                                                                            #
# Software is freely available for graphical display of the structure(s)     #
# in this CIF. For information consult the CIF software page                 #
# http://www.iucr.org/resources/cif/software.                                #
#                                                                            #
# This file may be used for bona fide research purposes within the           #
# scientific community so long as proper attribution is given to the journal # 
# article from which it was obtained.                                        #
#                                                                            #
##############################################################################
data_I
_audit_creation_method     SHELXL-97
_chemical_name_systematic
;
1,5,7,8',11-Pentamethoxy-13<i>H</i>-spiro[dibenzo[<i>a</i>,<i>g</i>]fluorene-
13,1'(4'<i>H</i>)-naphthalen]-4'-one toluene monosolvate
;
_chemical_name_common     ?
_chemical_formula_moiety     'C35 H28 O6, C7 H8'
_chemical_formula_sum     'C42 H36 O6'
_chemical_formula_iupac     'C35 H28 O6, C7 H8'
_chemical_formula_weight     636.71
_chemical_melting_point     ?
_symmetry_cell_setting     monoclinic
_symmetry_space_group_name_H-M     'P 21/c'
_symmetry_space_group_name_Hall     '-P 2ybc'
loop_
    _symmetry_equiv_pos_site_id
    _symmetry_equiv_pos_as_xyz
    1 '+X,+Y,+Z'
    2 '-X,1/2+Y,1/2-Z'
    3 '-X,-Y,-Z'
    4 '+X,1/2-Y,1/2+Z'
_cell_length_a     12.4106(6)
_cell_length_b     12.4974(7)
_cell_length_c     21.4941(11)
_cell_angle_alpha     90.00
_cell_angle_beta     97.319(3)
_cell_angle_gamma     90.00
_cell_volume     3306.6(3)
_cell_formula_units_Z     4
_cell_measurement_reflns_used     17422
_cell_measurement_theta_min     3.54
_cell_measurement_theta_max     68.27
_cell_measurement_temperature     193(2)
_exptl_crystal_description     block
_exptl_crystal_colour     yellow
_exptl_crystal_size_max     0.40
_exptl_crystal_size_mid     0.30
_exptl_crystal_size_min     0.20
_exptl_crystal_density_diffrn     1.279
_exptl_crystal_density_method     'not measured'
_exptl_crystal_F_000     1344
_exptl_absorpt_coefficient_mu     0.680
_exptl_absorpt_correction_type     numerical
_exptl_absorpt_process_details     '(NUMABS; Higashi, 1999)'
_exptl_absorpt_correction_T_min     0.7725
_exptl_absorpt_correction_T_max     0.8759
_diffrn_ambient_temperature     193(2)
_diffrn_radiation_type     CuK\a
_diffrn_radiation_wavelength     1.54187
_diffrn_radiation_source     'rotating anode'
_diffrn_radiation_monochromator     graphite
_diffrn_measurement_device_type     'Rigaku R-AXIS RAPID'
_diffrn_measurement_method     \w
_diffrn_detector_area_resol_mean     10.000
_diffrn_reflns_number     48937
_diffrn_reflns_av_R_equivalents     0.0865
_diffrn_reflns_av_sigmaI/netI     0.0884
_diffrn_reflns_theta_min     3.59
_diffrn_reflns_theta_max     68.24
_diffrn_reflns_theta_full     68.24
_diffrn_measured_fraction_theta_max     0.999
_diffrn_measured_fraction_theta_full     0.999
_diffrn_reflns_limit_h_min     -14
_diffrn_reflns_limit_h_max     14
_diffrn_reflns_limit_k_min     -14
_diffrn_reflns_limit_k_max     15
_diffrn_reflns_limit_l_min     -25
_diffrn_reflns_limit_l_max     25
_refine_special_details
;
Refinement of <i>F</i>^2^ against ALL reflections. The weighted <i>R</i>-factor
<i>wR</i> and goodness of fit <i>S</i> are based on <i>F</i>^2^, conventional
<i>R</i>-factors <i>R</i> are based on <i>F</i>, with <i>F</i> set to zero for
negative <i>F</i>^2^. The threshold expression of <i>F</i>^2^ >
\s(<i>F</i>^2^) is used only for calculating <i>R</i>-factors(gt) <i>etc</i>.
and is not relevant to the choice of reflections for refinement.
<i>R</i>-factors based on <i>F</i>^2^ are statistically about twice as large
as those based on <i>F</i>, and <i>R</i>- factors based on ALL data will be
even larger.
;
_reflns_number_total     6036
_reflns_number_gt     3696
_reflns_threshold_expression     I>2sigma(I)
_refine_ls_structure_factor_coef     Fsqd
_refine_ls_matrix_type     full
_refine_ls_R_factor_all     0.0731
_refine_ls_R_factor_gt     0.0426
_refine_ls_wR_factor_gt     0.1080
_refine_ls_wR_factor_ref     0.1243
_refine_ls_goodness_of_fit_ref     0.962
_refine_ls_restrained_S_all     0.962
_refine_ls_number_reflns     6036
_refine_ls_number_parameters     440
_refine_ls_number_restraints     0
_refine_ls_hydrogen_treatment     constr
_refine_ls_weighting_scheme     calc
_refine_ls_weighting_details
         'calc w=1/[\s^2^(Fo^2^)+(0.0516P)^2^+0.0000P] where P=(Fo^2^+2Fc^2^)/3'
_atom_sites_solution_hydrogens     geom
_atom_sites_solution_primary     direct
_atom_sites_solution_secondary     difmap
_refine_ls_shift/su_max     0.001
_refine_ls_shift/su_mean     0.000
_refine_diff_density_max     0.196
_refine_diff_density_min     -0.176
_refine_ls_extinction_method     'SHELXL97 (Sheldrick, 2008)'
_refine_ls_extinction_coef     0.00363(18)
_refine_ls_extinction_expression
                                  'Fc^*^=kFc[1+0.001xFc^2^\l^3^/sin(2\q)]^-1/4^'
loop_
    _atom_type_symbol
    _atom_type_description
    _atom_type_scat_dispersion_real
    _atom_type_scat_dispersion_imag
    _atom_type_scat_source
    'C' 'C' 0.0181 0.0091
                         'International Tables Vol C Tables 4.2.6.8 and 6.1.1.4'
    'H' 'H' 0.0000 0.0000
                         'International Tables Vol C Tables 4.2.6.8 and 6.1.1.4'
    'O' 'O' 0.0492 0.0322
                         'International Tables Vol C Tables 4.2.6.8 and 6.1.1.4'
_computing_data_collection     'PROCESS-AUTO (Rigaku, 1998)'
_computing_cell_refinement     'PROCESS-AUTO (Rigaku, 1998)'
_computing_data_reduction     'CrystalClear (Rigaku/MSC, 2004)'
_computing_structure_solution     'SIR2004 (Burla <i>et al.</i>, 2005)'
_computing_structure_refinement     'SHELXL97 (Sheldrick, 2008)'
_computing_molecular_graphics     'ORTEPIII (Burnett & Johnson, 1996)'
_computing_publication_material     'SHELXL97 (Sheldrick, 2008)'
loop_
    _atom_site_type_symbol
    _atom_site_label
    _atom_site_fract_x
    _atom_site_fract_y
    _atom_site_fract_z
    _atom_site_U_iso_or_equiv
    _atom_site_adp_type
    _atom_site_calc_flag
    _atom_site_refinement_flags
    _atom_site_occupancy
    _atom_site_symmetry_multiplicity
    _atom_site_disorder_assembly
    _atom_site_disorder_group
    O O1 0.98979(11) -0.35612(11) 0.34212(7) 0.0490(4) Uani d . 1 1 . .
    O O2 0.95597(10) 0.11986(11) 0.32389(7) 0.0437(4) Uani d . 1 1 . .
    O O3 0.39953(10) -0.00226(11) 0.43477(7) 0.0473(4) Uani d . 1 1 . .
    O O4 0.61527(11) -0.33814(11) 0.29832(7) 0.0485(4) Uani d . 1 1 . .
    O O5 0.83191(10) -0.04965(12) 0.46869(6) 0.0459(4) Uani d . 1 1 . .
    O O6 0.74754(13) 0.36569(12) 0.33675(8) 0.0623(5) Uani d . 1 1 . .
    C C1 0.82886(14) -0.06441(16) 0.33979(8) 0.0335(5) Uani d . 1 1 . .
    C C2 0.77005(14) -0.15852(16) 0.34250(8) 0.0333(5) Uani d . 1 1 . .
    C C3 0.82219(15) -0.25873(16) 0.34391(8) 0.0375(5) Uani d . 1 1 . .
    H H3 0.7822 -0.3225 0.3483 0.045 Uiso calc R 1 1 . .
    C C4 0.93038(15) -0.26346(16) 0.33897(9) 0.0370(5) Uani d . 1 1 . .
    C C5 0.99190(15) -0.16964(16) 0.32933(9) 0.0362(5) Uani d . 1 1 . .
    C C6 1.10248(15) -0.17731(18) 0.31978(9) 0.0420(5) Uani d . 1 1 . .
    H H6 1.1359 -0.2456 0.3192 0.050 Uiso calc R 1 1 . .
    C C7 1.16078(16) -0.08835(18) 0.31157(9) 0.0454(5) Uani d . 1 1 . .
    H H7 1.2347 -0.0948 0.3048 0.054 Uiso calc R 1 1 . .
    C C8 1.11359(16) 0.01339(18) 0.31294(9) 0.0425(5) Uani d . 1 1 . .
    H H8 1.1557 0.0753 0.3074 0.051 Uiso calc R 1 1 . .
    C C9 1.00695(15) 0.02383(16) 0.32228(8) 0.0360(5) Uani d . 1 1 . .
    C C10 0.94035(14) -0.06757(16) 0.33035(8) 0.0338(5) Uani d . 1 1 . .
    C C11 0.65766(14) -0.13360(16) 0.35384(9) 0.0335(5) Uani d . 1 1 . .
    C C12 0.65255(14) -0.02529(16) 0.36521(8) 0.0334(5) Uani d . 1 1 . .
    C C13 0.56526(14) 0.02494(16) 0.38859(9) 0.0366(5) Uani d . 1 1 . .
    H H13 0.5633 0.1005 0.3934 0.044 Uiso calc R 1 1 . .
    C C14 0.48304(14) -0.03814(17) 0.40435(9) 0.0374(5) Uani d . 1 1 . .
    C C15 0.47837(15) -0.14984(16) 0.39028(9) 0.0365(5) Uani d . 1 1 . .
    C C16 0.39034(15) -0.21306(17) 0.40481(10) 0.0441(5) Uani d . 1 1 . .
    H H16 0.3354 -0.1819 0.4259 0.053 Uiso calc R 1 1 . .
    C C17 0.38413(16) -0.31827(18) 0.38869(10) 0.0473(6) Uani d . 1 1 . .
    H H17 0.3272 -0.3610 0.4010 0.057 Uiso calc R 1 1 . .
    C C18 0.46042(16) -0.36447(17) 0.35417(10) 0.0446(5) Uani d . 1 1 . .
    H H18 0.4534 -0.4374 0.3418 0.054 Uiso calc R 1 1 . .
    C C19 0.54525(15) -0.30448(17) 0.33820(9) 0.0389(5) Uani d . 1 1 . .
    C C20 0.56338(14) -0.19760(16) 0.36076(9) 0.0362(5) Uani d . 1 1 . .
    C C21 0.75651(14) 0.03203(15) 0.35175(8) 0.0319(5) Uani d . 1 1 . .
    C C22 0.72237(14) 0.09293(17) 0.29236(9) 0.0380(5) Uani d . 1 1 . .
    H H22 0.7034 0.0525 0.2551 0.046 Uiso calc R 1 1 . .
    C C23 0.71654(15) 0.19880(17) 0.28762(10) 0.0410(5) Uani d . 1 1 . .
    H H23 0.6894 0.2305 0.2486 0.049 Uiso calc R 1 1 . .
    C C24 0.75127(16) 0.26731(18) 0.34152(10) 0.0442(5) Uani d . 1 1 . .
    C C25 0.79203(15) 0.21481(16) 0.40175(10) 0.0385(5) Uani d . 1 1 . .
    C C26 0.82586(17) 0.28005(19) 0.45398(11) 0.0510(6) Uani d . 1 1 . .
    H H26 0.8233 0.3557 0.4500 0.061 Uiso calc R 1 1 . .
    C C27 0.86239(17) 0.2340(2) 0.51039(11) 0.0546(6) Uani d . 1 1 . .
    H H27 0.8860 0.2781 0.5455 0.066 Uiso calc R 1 1 . .
    C C28 0.86533(16) 0.12371(19) 0.51689(10) 0.0486(6) Uani d . 1 1 . .
    H H28 0.8901 0.0925 0.5564 0.058 Uiso calc R 1 1 . .
    C C29 0.83248(14) 0.05930(17) 0.46608(9) 0.0376(5) Uani d . 1 1 . .
    C C30 0.79658(14) 0.10423(16) 0.40684(9) 0.0341(5) Uani d . 1 1 . .
    C C31 0.93609(18) -0.45288(17) 0.35525(12) 0.0601(7) Uani d . 1 1 . .
    H H31A 0.9089 -0.4468 0.3959 0.072 Uiso calc R 1 1 . .
    H H31B 0.9874 -0.5127 0.3564 0.072 Uiso calc R 1 1 . .
    H H31C 0.8751 -0.4657 0.3224 0.072 Uiso calc R 1 1 . .
    C C32 1.01937(16) 0.21448(16) 0.32372(10) 0.0471(6) Uani d . 1 1 . .
    H H32A 1.0530 0.2178 0.2849 0.057 Uiso calc R 1 1 . .
    H H32B 1.0762 0.2138 0.3598 0.057 Uiso calc R 1 1 . .
    H H32C 0.9727 0.2771 0.3263 0.057 Uiso calc R 1 1 . .
    C C33 0.59652(18) -0.43963(18) 0.26869(12) 0.0603(7) Uani d . 1 1 . .
    H H33A 0.6492 -0.4508 0.2390 0.072 Uiso calc R 1 1 . .
    H H33B 0.5227 -0.4417 0.2462 0.072 Uiso calc R 1 1 . .
    H H33C 0.6048 -0.4962 0.3005 0.072 Uiso calc R 1 1 . .
    C C34 0.40275(16) 0.10806(16) 0.45303(10) 0.0477(6) Uani d . 1 1 . .
    H H34A 0.4760 0.1262 0.4728 0.057 Uiso calc R 1 1 . .
    H H34B 0.3506 0.1204 0.4829 0.057 Uiso calc R 1 1 . .
    H H34C 0.3838 0.1530 0.4159 0.057 Uiso calc R 1 1 . .
    C C35 0.87216(17) -0.09981(19) 0.52663(10) 0.0534(6) Uani d . 1 1 . .
    H H35A 0.8295 -0.0761 0.5594 0.064 Uiso calc R 1 1 . .
    H H35B 0.9485 -0.0801 0.5383 0.064 Uiso calc R 1 1 . .
    H H35C 0.8662 -0.1777 0.5220 0.064 Uiso calc R 1 1 . .
    C C36 0.6690(2) 0.60751(19) 0.55973(15) 0.0693(7) Uani d . 1 1 . .
    C C37 0.5588(2) 0.62074(19) 0.55166(14) 0.0686(7) Uani d . 1 1 . .
    H H37 0.5199 0.6090 0.5112 0.082 Uiso calc R 1 1 . .
    C C38 0.5035(2) 0.6496(2) 0.59848(18) 0.0782(8) Uani d . 1 1 . .
    H H38 0.4268 0.6571 0.5906 0.094 Uiso calc R 1 1 . .
    C C39 0.5543(3) 0.6681(2) 0.65627(18) 0.0884(10) Uani d . 1 1 . .
    H H39 0.5139 0.6901 0.6887 0.106 Uiso calc R 1 1 . .
    C C40 0.6641(4) 0.6553(2) 0.66847(15) 0.0885(10) Uani d . 1 1 . .
    H H40 0.7003 0.6676 0.7095 0.106 Uiso calc R 1 1 . .
    C C41 0.7230(2) 0.6240(2) 0.62027(19) 0.0827(9) Uani d . 1 1 . .
    H H41 0.7993 0.6139 0.6285 0.099 Uiso calc R 1 1 . .
    C C42 0.7292(3) 0.5760(3) 0.50638(19) 0.1418(16) Uani d . 1 1 . .
    H H42A 0.6934 0.5142 0.4846 0.170 Uiso calc R 1 1 . .
    H H42B 0.8042 0.5572 0.5227 0.170 Uiso calc R 1 1 . .
    H H42C 0.7293 0.6360 0.4770 0.170 Uiso calc R 1 1 . .
loop_
    _atom_site_aniso_label
    _atom_site_aniso_U_11
    _atom_site_aniso_U_22
    _atom_site_aniso_U_33
    _atom_site_aniso_U_12
    _atom_site_aniso_U_13
    _atom_site_aniso_U_23
    O1 0.0438(8) 0.0383(9) 0.0650(10) 0.0040(7) 0.0074(7) -0.0013(8)
    O2 0.0378(8) 0.0389(9) 0.0560(9) -0.0039(6) 0.0116(7) 0.0003(7)
    O3 0.0391(8) 0.0442(10) 0.0614(10) 0.0000(6) 0.0175(7) -0.0008(7)
    O4 0.0465(8) 0.0435(9) 0.0559(10) -0.0059(7) 0.0087(7) -0.0140(7)
    O5 0.0532(9) 0.0491(10) 0.0341(8) 0.0018(7) 0.0004(6) 0.0046(7)
    O6 0.0713(11) 0.0374(10) 0.0785(12) -0.0002(8) 0.0111(9) 0.0042(9)
    C1 0.0350(10) 0.0386(12) 0.0264(10) -0.0006(9) 0.0022(8) 0.0001(9)
    C2 0.0356(11) 0.0357(12) 0.0282(11) -0.0024(9) 0.0028(8) -0.0010(9)
    C3 0.0402(11) 0.0357(13) 0.0360(11) -0.0040(9) 0.0028(9) -0.0007(9)
    C4 0.0380(11) 0.0386(13) 0.0342(11) 0.0048(9) 0.0034(9) -0.0052(10)
    C5 0.0350(11) 0.0424(13) 0.0312(11) 0.0000(9) 0.0043(8) -0.0046(10)
    C6 0.0373(11) 0.0469(14) 0.0422(12) 0.0041(10) 0.0075(9) -0.0054(11)
    C7 0.0353(11) 0.0573(15) 0.0446(13) -0.0013(11) 0.0096(10) -0.0034(11)
    C8 0.0388(11) 0.0493(14) 0.0406(12) -0.0057(10) 0.0089(9) -0.0010(10)
    C9 0.0370(11) 0.0410(13) 0.0306(11) -0.0013(9) 0.0060(9) -0.0004(10)
    C10 0.0336(10) 0.0414(13) 0.0263(10) -0.0021(9) 0.0037(8) -0.0014(9)
    C11 0.0319(10) 0.0374(12) 0.0306(11) -0.0023(8) 0.0014(8) 0.0012(9)
    C12 0.0301(10) 0.0385(12) 0.0306(11) -0.0030(9) 0.0000(8) 0.0002(9)
    C13 0.0363(11) 0.0334(12) 0.0398(12) 0.0003(9) 0.0038(9) 0.0013(9)
    C14 0.0294(10) 0.0430(13) 0.0397(12) 0.0023(9) 0.0044(9) 0.0033(10)
    C15 0.0327(10) 0.0397(13) 0.0363(11) -0.0016(9) 0.0016(9) 0.0031(10)
    C16 0.0358(11) 0.0450(14) 0.0514(14) -0.0030(10) 0.0052(10) 0.0053(11)
    C17 0.0399(12) 0.0448(14) 0.0567(15) -0.0080(10) 0.0044(10) 0.0090(12)
    C18 0.0421(12) 0.0382(13) 0.0510(13) -0.0059(10) -0.0041(10) 0.0039(11)
    C19 0.0344(11) 0.0388(13) 0.0420(12) -0.0014(9) -0.0016(9) 0.0002(10)
    C20 0.0337(11) 0.0376(12) 0.0363(11) -0.0019(9) 0.0012(9) 0.0034(9)
    C21 0.0311(10) 0.0330(12) 0.0316(11) -0.0017(8) 0.0038(8) 0.0009(9)
    C22 0.0329(11) 0.0456(14) 0.0355(12) -0.0034(9) 0.0039(9) 0.0012(10)
    C23 0.0395(11) 0.0428(14) 0.0404(12) -0.0014(10) 0.0038(9) 0.0086(10)
    C24 0.0380(12) 0.0382(14) 0.0581(15) -0.0024(10) 0.0131(10) 0.0022(12)
    C25 0.0366(11) 0.0367(13) 0.0436(13) -0.0042(9) 0.0105(9) -0.0033(10)
    C26 0.0495(13) 0.0457(15) 0.0593(16) -0.0071(11) 0.0130(11) -0.0127(12)
    C27 0.0550(14) 0.0658(18) 0.0433(14) -0.0107(12) 0.0068(11) -0.0192(13)
    C28 0.0450(12) 0.0621(17) 0.0388(13) -0.0032(11) 0.0057(10) -0.0069(12)
    C29 0.0320(10) 0.0453(14) 0.0358(12) -0.0020(9) 0.0057(9) -0.0040(10)
    C30 0.0274(10) 0.0395(13) 0.0361(11) -0.0022(9) 0.0070(8) -0.0045(10)
    C31 0.0607(15) 0.0394(15) 0.0811(18) 0.0034(11) 0.0128(13) 0.0049(13)
    C32 0.0475(12) 0.0417(14) 0.0526(14) -0.0085(10) 0.0080(10) 0.0072(11)
    C33 0.0546(14) 0.0498(16) 0.0761(17) -0.0024(11) 0.0068(12) -0.0210(14)
    C34 0.0445(12) 0.0442(15) 0.0563(14) 0.0044(10) 0.0130(10) -0.0042(11)
    C35 0.0517(13) 0.0665(17) 0.0408(13) 0.0010(11) 0.0005(10) 0.0137(12)
    C36 0.082(2) 0.0468(17) 0.083(2) -0.0064(14) 0.0237(17) -0.0103(15)
    C37 0.083(2) 0.0510(17) 0.0682(19) -0.0048(14) -0.0024(16) -0.0049(14)
    C38 0.0738(19) 0.0569(19) 0.105(3) -0.0048(14) 0.0179(19) -0.0036(18)
    C39 0.131(3) 0.054(2) 0.088(3) -0.011(2) 0.046(2) 0.0019(18)
    C40 0.147(3) 0.0517(19) 0.060(2) -0.015(2) -0.016(2) 0.0054(15)
    C41 0.0654(18) 0.0530(19) 0.124(3) -0.0079(14) -0.0097(19) 0.0057(19)
    C42 0.177(4) 0.098(3) 0.171(4) -0.016(3) 0.104(3) -0.037(3)
_geom_special_details
;
All e.s.d.'s (except the e.s.d. in the dihedral angle between two l.s. planes)
are estimated using the full covariance matrix. The cell e.s.d.'s are taken
into account individually in the estimation of e.s.d.'s in distances, angles
and torsion angles; correlations between e.s.d.'s in cell parameters are only
used when they are defined by crystal symmetry. An approximate (isotropic)
treatment of cell e.s.d.'s is used for estimating e.s.d.'s involving l.s.
planes.
;
loop_
    _geom_bond_atom_site_label_1
    _geom_bond_atom_site_label_2
    _geom_bond_site_symmetry_2
    _geom_bond_distance
    _geom_bond_publ_flag
    O1 C4 . 1.370(2) ?
    O1 C31 . 1.426(2) ?
    O2 C9 . 1.359(2) ?
    O2 C32 . 1.421(2) ?
    O3 C14 . 1.370(2) ?
    O3 C34 . 1.433(2) ?
    O4 C19 . 1.362(2) ?
    O4 C33 . 1.425(2) ?
    O5 C29 . 1.363(2) ?
    O5 C35 . 1.426(2) ?
    O6 C24 . 1.234(2) ?
    C1 C2 . 1.389(2) ?
    C1 C10 . 1.424(2) ?
    C1 C21 . 1.544(3) ?
    C2 C3 . 1.408(2) ?
    C2 C11 . 1.479(2) ?
    C3 C4 . 1.362(2) ?
    C3 H3 . 0.9500 ?
    C4 C5 . 1.429(3) ?
    C5 C6 . 1.417(2) ?
    C5 C10 . 1.428(3) ?
    C6 C7 . 1.350(3) ?
    C6 H6 . 0.9500 ?
    C7 C8 . 1.402(3) ?
    C7 H7 . 0.9500 ?
    C8 C9 . 1.370(2) ?
    C8 H8 . 0.9500 ?
    C9 C10 . 1.433(3) ?
    C11 C12 . 1.378(3) ?
    C11 C20 . 1.441(2) ?
    C12 C13 . 1.400(2) ?
    C12 C21 . 1.535(2) ?
    C13 C14 . 1.366(2) ?
    C13 H13 . 0.9500 ?
    C14 C15 . 1.428(3) ?
    C15 C16 . 1.415(3) ?
    C15 C20 . 1.429(3) ?
    C16 C17 . 1.359(3) ?
    C16 H16 . 0.9500 ?
    C17 C18 . 1.400(3) ?
    C17 H17 . 0.9500 ?
    C18 C19 . 1.371(3) ?
    C18 H18 . 0.9500 ?
    C19 C20 . 1.429(3) ?
    C21 C22 . 1.500(3) ?
    C21 C30 . 1.521(2) ?
    C22 C23 . 1.328(3) ?
    C22 H22 . 0.9500 ?
    C23 C24 . 1.461(3) ?
    C23 H23 . 0.9500 ?
    C24 C25 . 1.482(3) ?
    C25 C30 . 1.387(3) ?
    C25 C26 . 1.407(3) ?
    C26 C27 . 1.366(3) ?
    C26 H26 . 0.9500 ?
    C27 C28 . 1.386(3) ?
    C27 H27 . 0.9500 ?
    C28 C29 . 1.376(3) ?
    C28 H28 . 0.9500 ?
    C29 C30 . 1.411(3) ?
    C31 H31A . 0.9800 ?
    C31 H31B . 0.9800 ?
    C31 H31C . 0.9800 ?
    C32 H32A . 0.9800 ?
    C32 H32B . 0.9800 ?
    C32 H32C . 0.9800 ?
    C33 H33A . 0.9800 ?
    C33 H33B . 0.9800 ?
    C33 H33C . 0.9800 ?
    C34 H34A . 0.9800 ?
    C34 H34B . 0.9800 ?
    C34 H34C . 0.9800 ?
    C35 H35A . 0.9800 ?
    C35 H35B . 0.9800 ?
    C35 H35C . 0.9800 ?
    C36 C37 . 1.366(4) ?
    C36 C41 . 1.401(4) ?
    C36 C42 . 1.499(4) ?
    C37 C38 . 1.338(4) ?
    C37 H37 . 0.9500 ?
    C38 C39 . 1.340(4) ?
    C38 H38 . 0.9500 ?
    C39 C40 . 1.363(4) ?
    C39 H39 . 0.9500 ?
    C40 C41 . 1.398(4) ?
    C40 H40 . 0.9500 ?
    C41 H41 . 0.9500 ?
    C42 H42A . 0.9800 ?
    C42 H42B . 0.9800 ?
    C42 H42C . 0.9800 ?
loop_
    _geom_angle_atom_site_label_1
    _geom_angle_atom_site_label_2
    _geom_angle_atom_site_label_3
    _geom_angle_site_symmetry_1
    _geom_angle_site_symmetry_3
    _geom_angle
    _geom_angle_publ_flag
    C4 O1 C31 . . 117.67(16) ?
    C9 O2 C32 . . 118.37(15) ?
    C14 O3 C34 . . 116.71(15) ?
    C19 O4 C33 . . 118.36(16) ?
    C29 O5 C35 . . 118.16(16) ?
    C2 C1 C10 . . 120.50(18) ?
    C2 C1 C21 . . 109.51(16) ?
    C10 C1 C21 . . 129.90(17) ?
    C1 C2 C3 . . 120.75(17) ?
    C1 C2 C11 . . 109.89(17) ?
    C3 C2 C11 . . 128.60(17) ?
    C4 C3 C2 . . 119.47(18) ?
    C4 C3 H3 . . 120.3 ?
    C2 C3 H3 . . 120.3 ?
    C3 C4 O1 . . 124.25(18) ?
    C3 C4 C5 . . 121.75(18) ?
    O1 C4 C5 . . 114.00(17) ?
    C6 C5 C10 . . 120.44(18) ?
    C6 C5 C4 . . 120.73(18) ?
    C10 C5 C4 . . 118.82(17) ?
    C7 C6 C5 . . 120.6(2) ?
    C7 C6 H6 . . 119.7 ?
    C5 C6 H6 . . 119.7 ?
    C6 C7 C8 . . 120.79(19) ?
    C6 C7 H7 . . 119.6 ?
    C8 C7 H7 . . 119.6 ?
    C9 C8 C7 . . 120.23(19) ?
    C9 C8 H8 . . 119.9 ?
    C7 C8 H8 . . 119.9 ?
    O2 C9 C8 . . 123.33(18) ?
    O2 C9 C10 . . 115.04(16) ?
    C8 C9 C10 . . 121.63(19) ?
    C1 C10 C5 . . 118.16(17) ?
    C1 C10 C9 . . 125.50(18) ?
    C5 C10 C9 . . 116.33(17) ?
    C12 C11 C20 . . 118.07(17) ?
    C12 C11 C2 . . 107.55(16) ?
    C20 C11 C2 . . 134.06(18) ?
    C11 C12 C13 . . 124.01(17) ?
    C11 C12 C21 . . 111.47(16) ?
    C13 C12 C21 . . 124.46(18) ?
    C14 C13 C12 . . 117.84(19) ?
    C14 C13 H13 . . 121.1 ?
    C12 C13 H13 . . 121.1 ?
    C13 C14 O3 . . 124.34(19) ?
    C13 C14 C15 . . 121.55(18) ?
    O3 C14 C15 . . 114.11(17) ?
    C16 C15 C14 . . 120.71(18) ?
    C16 C15 C20 . . 119.95(19) ?
    C14 C15 C20 . . 119.34(17) ?
    C17 C16 C15 . . 120.3(2) ?
    C17 C16 H16 . . 119.9 ?
    C15 C16 H16 . . 119.9 ?
    C16 C17 C18 . . 120.9(2) ?
    C16 C17 H17 . . 119.5 ?
    C18 C17 H17 . . 119.5 ?
    C19 C18 C17 . . 120.0(2) ?
    C19 C18 H18 . . 120.0 ?
    C17 C18 H18 . . 120.0 ?
    O4 C19 C18 . . 124.07(19) ?
    O4 C19 C20 . . 114.62(17) ?
    C18 C19 C20 . . 121.25(19) ?
    C19 C20 C15 . . 116.60(17) ?
    C19 C20 C11 . . 125.36(18) ?
    C15 C20 C11 . . 117.98(18) ?
    C22 C21 C30 . . 112.98(16) ?
    C22 C21 C12 . . 104.13(14) ?
    C30 C21 C12 . . 109.23(14) ?
    C22 C21 C1 . . 111.19(15) ?
    C30 C21 C1 . . 116.95(15) ?
    C12 C21 C1 . . 100.82(15) ?
    C23 C22 C21 . . 125.26(19) ?
    C23 C22 H22 . . 117.4 ?
    C21 C22 H22 . . 117.4 ?
    C22 C23 C24 . . 121.0(2) ?
    C22 C23 H23 . . 119.5 ?
    C24 C23 H23 . . 119.5 ?
    O6 C24 C23 . . 120.9(2) ?
    O6 C24 C25 . . 121.3(2) ?
    C23 C24 C25 . . 117.83(19) ?
    C30 C25 C26 . . 120.6(2) ?
    C30 C25 C24 . . 121.07(19) ?
    C26 C25 C24 . . 118.3(2) ?
    C27 C26 C25 . . 119.7(2) ?
    C27 C26 H26 . . 120.1 ?
    C25 C26 H26 . . 120.1 ?
    C26 C27 C28 . . 120.6(2) ?
    C26 C27 H27 . . 119.7 ?
    C28 C27 H27 . . 119.7 ?
    C29 C28 C27 . . 120.0(2) ?
    C29 C28 H28 . . 120.0 ?
    C27 C28 H28 . . 120.0 ?
    O5 C29 C28 . . 123.67(19) ?
    O5 C29 C30 . . 115.60(17) ?
    C28 C29 C30 . . 120.7(2) ?
    C25 C30 C29 . . 118.22(18) ?
    C25 C30 C21 . . 121.58(17) ?
    C29 C30 C21 . . 120.06(18) ?
    O1 C31 H31A . . 109.5 ?
    O1 C31 H31B . . 109.5 ?
    H31A C31 H31B . . 109.5 ?
    O1 C31 H31C . . 109.5 ?
    H31A C31 H31C . . 109.5 ?
    H31B C31 H31C . . 109.5 ?
    O2 C32 H32A . . 109.5 ?
    O2 C32 H32B . . 109.5 ?
    H32A C32 H32B . . 109.5 ?
    O2 C32 H32C . . 109.5 ?
    H32A C32 H32C . . 109.5 ?
    H32B C32 H32C . . 109.5 ?
    O4 C33 H33A . . 109.5 ?
    O4 C33 H33B . . 109.5 ?
    H33A C33 H33B . . 109.5 ?
    O4 C33 H33C . . 109.5 ?
    H33A C33 H33C . . 109.5 ?
    H33B C33 H33C . . 109.5 ?
    O3 C34 H34A . . 109.5 ?
    O3 C34 H34B . . 109.5 ?
    H34A C34 H34B . . 109.5 ?
    O3 C34 H34C . . 109.5 ?
    H34A C34 H34C . . 109.5 ?
    H34B C34 H34C . . 109.5 ?
    O5 C35 H35A . . 109.5 ?
    O5 C35 H35B . . 109.5 ?
    H35A C35 H35B . . 109.5 ?
    O5 C35 H35C . . 109.5 ?
    H35A C35 H35C . . 109.5 ?
    H35B C35 H35C . . 109.5 ?
    C37 C36 C41 . . 116.9(3) ?
    C37 C36 C42 . . 121.6(3) ?
    C41 C36 C42 . . 121.5(3) ?
    C38 C37 C36 . . 122.6(3) ?
    C38 C37 H37 . . 118.7 ?
    C36 C37 H37 . . 118.7 ?
    C37 C38 C39 . . 121.2(3) ?
    C37 C38 H38 . . 119.4 ?
    C39 C38 H38 . . 119.4 ?
    C38 C39 C40 . . 119.9(3) ?
    C38 C39 H39 . . 120.0 ?
    C40 C39 H39 . . 120.0 ?
    C39 C40 C41 . . 119.6(3) ?
    C39 C40 H40 . . 120.2 ?
    C41 C40 H40 . . 120.2 ?
    C40 C41 C36 . . 119.7(3) ?
    C40 C41 H41 . . 120.1 ?
    C36 C41 H41 . . 120.1 ?
    C36 C42 H42A . . 109.5 ?
    C36 C42 H42B . . 109.5 ?
    H42A C42 H42B . . 109.5 ?
    C36 C42 H42C . . 109.5 ?
    H42A C42 H42C . . 109.5 ?
    H42B C42 H42C . . 109.5 ?
loop_
    _geom_torsion_atom_site_label_1
    _geom_torsion_atom_site_label_2
    _geom_torsion_atom_site_label_3
    _geom_torsion_atom_site_label_4
    _geom_torsion_site_symmetry_1
    _geom_torsion_site_symmetry_2
    _geom_torsion_site_symmetry_3
    _geom_torsion_site_symmetry_4
    _geom_torsion
    _geom_torsion_publ_flag
    C10 C1 C2 C3 . . . . 8.0(3) ?
    C21 C1 C2 C3 . . . . -169.04(16) ?
    C10 C1 C2 C11 . . . . 178.89(16) ?
    C21 C1 C2 C11 . . . . 1.8(2) ?
    C1 C2 C3 C4 . . . . -3.7(3) ?
    C11 C2 C3 C4 . . . . -172.72(17) ?
    C2 C3 C4 O1 . . . . 177.48(17) ?
    C2 C3 C4 C5 . . . . -3.1(3) ?
    C31 O1 C4 C3 . . . . -4.0(3) ?
    C31 O1 C4 C5 . . . . 176.49(17) ?
    C3 C4 C5 C6 . . . . -175.38(18) ?
    O1 C4 C5 C6 . . . . 4.1(3) ?
    C3 C4 C5 C10 . . . . 5.5(3) ?
    O1 C4 C5 C10 . . . . -175.01(16) ?
    C10 C5 C6 C7 . . . . 0.1(3) ?
    C4 C5 C6 C7 . . . . -179.06(18) ?
    C5 C6 C7 C8 . . . . 0.6(3) ?
    C6 C7 C8 C9 . . . . -0.4(3) ?
    C32 O2 C9 C8 . . . . -8.1(3) ?
    C32 O2 C9 C10 . . . . 172.65(15) ?
    C7 C8 C9 O2 . . . . -179.73(18) ?
    C7 C8 C9 C10 . . . . -0.5(3) ?
    C2 C1 C10 C5 . . . . -5.4(3) ?
    C21 C1 C10 C5 . . . . 170.98(17) ?
    C2 C1 C10 C9 . . . . 175.28(17) ?
    C21 C1 C10 C9 . . . . -8.3(3) ?
    C6 C5 C10 C1 . . . . 179.67(17) ?
    C4 C5 C10 C1 . . . . -1.2(3) ?
    C6 C5 C10 C9 . . . . -0.9(3) ?
    C4 C5 C10 C9 . . . . 178.19(16) ?
    O2 C9 C10 C1 . . . . -0.2(3) ?
    C8 C9 C10 C1 . . . . -179.49(18) ?
    O2 C9 C10 C5 . . . . -179.56(15) ?
    C8 C9 C10 C5 . . . . 1.2(3) ?
    C1 C2 C11 C12 . . . . -6.9(2) ?
    C3 C2 C11 C12 . . . . 163.06(19) ?
    C1 C2 C11 C20 . . . . 180.0(2) ?
    C3 C2 C11 C20 . . . . -10.1(3) ?
    C20 C11 C12 C13 . . . . 6.1(3) ?
    C2 C11 C12 C13 . . . . -168.34(17) ?
    C20 C11 C12 C21 . . . . -176.39(15) ?
    C2 C11 C12 C21 . . . . 9.2(2) ?
    C11 C12 C13 C14 . . . . 3.8(3) ?
    C21 C12 C13 C14 . . . . -173.39(17) ?
    C12 C13 C14 O3 . . . . 171.61(17) ?
    C12 C13 C14 C15 . . . . -7.9(3) ?
    C34 O3 C14 C13 . . . . -2.6(3) ?
    C34 O3 C14 C15 . . . . 176.89(17) ?
    C13 C14 C15 C16 . . . . -177.56(18) ?
    O3 C14 C15 C16 . . . . 2.9(3) ?
    C13 C14 C15 C20 . . . . 2.0(3) ?
    O3 C14 C15 C20 . . . . -177.56(16) ?
    C14 C15 C16 C17 . . . . 177.03(19) ?
    C20 C15 C16 C17 . . . . -2.5(3) ?
    C15 C16 C17 C18 . . . . -4.0(3) ?
    C16 C17 C18 C19 . . . . 2.5(3) ?
    C33 O4 C19 C18 . . . . 3.3(3) ?
    C33 O4 C19 C20 . . . . -173.86(17) ?
    C17 C18 C19 O4 . . . . -171.42(18) ?
    C17 C18 C19 C20 . . . . 5.6(3) ?
    O4 C19 C20 C15 . . . . 165.71(16) ?
    C18 C19 C20 C15 . . . . -11.6(3) ?
    O4 C19 C20 C11 . . . . -11.6(3) ?
    C18 C19 C20 C11 . . . . 171.08(18) ?
    C16 C15 C20 C19 . . . . 9.9(3) ?
    C14 C15 C20 C19 . . . . -169.58(17) ?
    C16 C15 C20 C11 . . . . -172.52(17) ?
    C14 C15 C20 C11 . . . . 8.0(3) ?
    C12 C11 C20 C19 . . . . 165.59(18) ?
    C2 C11 C20 C19 . . . . -21.8(3) ?
    C12 C11 C20 C15 . . . . -11.7(3) ?
    C2 C11 C20 C15 . . . . 160.88(19) ?
    C11 C12 C21 C22 . . . . 107.55(18) ?
    C13 C12 C21 C22 . . . . -74.9(2) ?
    C11 C12 C21 C30 . . . . -131.50(17) ?
    C13 C12 C21 C30 . . . . 46.0(2) ?
    C11 C12 C21 C1 . . . . -7.76(19) ?
    C13 C12 C21 C1 . . . . 169.75(17) ?
    C2 C1 C21 C22 . . . . -106.63(17) ?
    C10 C1 C21 C22 . . . . 76.7(2) ?
    C2 C1 C21 C30 . . . . 121.54(17) ?
    C10 C1 C21 C30 . . . . -55.2(2) ?
    C2 C1 C21 C12 . . . . 3.29(18) ?
    C10 C1 C21 C12 . . . . -173.41(17) ?
    C30 C21 C22 C23 . . . . -6.2(2) ?
    C12 C21 C22 C23 . . . . 112.2(2) ?
    C1 C21 C22 C23 . . . . -140.00(19) ?
    C21 C22 C23 C24 . . . . 4.2(3) ?
    C22 C23 C24 O6 . . . . 178.75(19) ?
    C22 C23 C24 C25 . . . . -0.6(3) ?
    O6 C24 C25 C30 . . . . -179.69(18) ?
    C23 C24 C25 C30 . . . . -0.3(3) ?
    O6 C24 C25 C26 . . . . 0.5(3) ?
    C23 C24 C25 C26 . . . . 179.91(17) ?
    C30 C25 C26 C27 . . . . -0.7(3) ?
    C24 C25 C26 C27 . . . . 179.06(18) ?
    C25 C26 C27 C28 . . . . -0.7(3) ?
    C26 C27 C28 C29 . . . . 0.8(3) ?
    C35 O5 C29 C28 . . . . -2.9(3) ?
    C35 O5 C29 C30 . . . . 177.09(15) ?
    C27 C28 C29 O5 . . . . -179.35(18) ?
    C27 C28 C29 C30 . . . . 0.7(3) ?
    C26 C25 C30 C29 . . . . 2.1(3) ?
    C24 C25 C30 C29 . . . . -177.71(16) ?
    C26 C25 C30 C21 . . . . 177.65(16) ?
    C24 C25 C30 C21 . . . . -2.2(3) ?
    O5 C29 C30 C25 . . . . 177.95(16) ?
    C28 C29 C30 C25 . . . . -2.1(3) ?
    O5 C29 C30 C21 . . . . 2.3(2) ?
    C28 C29 C30 C21 . . . . -177.68(16) ?
    C22 C21 C30 C25 . . . . 5.0(2) ?
    C12 C21 C30 C25 . . . . -110.42(19) ?
    C1 C21 C30 C25 . . . . 135.98(18) ?
    C22 C21 C30 C29 . . . . -179.54(15) ?
    C12 C21 C30 C29 . . . . 65.1(2) ?
    C1 C21 C30 C29 . . . . -48.5(2) ?
    C41 C36 C37 C38 . . . . 1.0(4) ?
    C42 C36 C37 C38 . . . . -179.5(3) ?
    C36 C37 C38 C39 . . . . 0.6(4) ?
    C37 C38 C39 C40 . . . . -1.5(4) ?
    C38 C39 C40 C41 . . . . 0.7(4) ?
    C39 C40 C41 C36 . . . . 0.9(4) ?
    C37 C36 C41 C40 . . . . -1.7(4) ?
    C42 C36 C41 C40 . . . . 178.8(3) ?
loop_
    _geom_hbond_atom_site_label_D
    _geom_hbond_atom_site_label_H
    _geom_hbond_atom_site_label_A
    _geom_hbond_site_symmetry_A
    _geom_hbond_distance_DH
    _geom_hbond_distance_HA
    _geom_hbond_distance_DA
    _geom_hbond_angle_DHA
    C3 H3 O4 . 0.95 2.22 2.810(2) 120
    C28 H28 Cg1 3_756 0.95 2.65 3.550(2) 159
data_global
_journal_date_recd_electronic     2012-08-28
_journal_date_accepted     2012-09-06
_journal_name_full     'Acta Crystallographica, Section E'
_journal_year     2012
_journal_volume     68
_journal_issue     10
_journal_page_first     o2919
_journal_page_last     o2919
_journal_paper_category     QO
_journal_paper_doi     10.1107/S160053681203824X
_journal_coeditor_code     RZ2797
_publ_contact_author_name     'Akiko Okamoto'
_publ_contact_author_address
;
Department of Organic and Polymer Materials Chemistry
Tokyo University of Agriculture & Technology
2-24-16 Naka-machi
Koganei
Tokyo 184-8588
Japan
;
_publ_contact_author_email     aokamoto@cc.tuat.ac.jp
_publ_contact_author_fax     '+81423887291'
_publ_contact_author_phone     '+81423887601'
_publ_section_title
;\
1,5,7,8',11-Pentamethoxy-13<i>H</i>-spiro[dibenzo[<i>a</i>,<i>g</i>]fluorene-\
13,1'(4'<i>H</i>)-naphthalen]-4'-one toluene monosolvate
;
loop_
    _publ_author_name
    _publ_author_footnote
    _publ_author_address
    'Takeuchi, Ryo' .
;
Department of Organic and Polymer Materials Chemistry
Tokyo University of Agriculture & Technology
2-24-16 Naka-machi
Koganei
Tokyo 184-8588
Japan
;
    'Nagasawa, Atsushi' .
;
Department of Organic and Polymer Materials Chemistry
Tokyo University of Agriculture & Technology
2-24-16 Naka-machi
Koganei
Tokyo 184-8588
Japan
;
    'Okamoto, Akiko' .
;
Department of Organic and Polymer Materials Chemistry
Tokyo University of Agriculture & Technology
2-24-16 Naka-machi
Koganei
Tokyo 184-8588
Japan
;
    'Yonezawa, Noriyuki' .
;
Department of Organic and Polymer Materials Chemistry
Tokyo University of Agriculture & Technology
2-24-16 Naka-machi
Koganei
Tokyo 184-8588
Japan
;
