# Supplementary material for: 1,5,7,8′,11-Penta­meth­oxy-13H-spiro­[dibenzo[a,g]fluorene-13,1′(4′H)-naphthalen]-4′-one toluene monosolvate
Source: Acta Crystallogr Sect E Struct Rep Online. 2012 Sep 12;68(Pt 10):o2919. doi: 10.1107/S160053681203824X (PMC3470265; doi:10.1107/S160053681203824X)
Supplement: Supplementary file 2 [file e-68-o2919-Isup2.hkl]

#
# h,k,l, Fc-squared, Fo-squared, sigma(Fo-squared) and status flag
#
data_I
_shelx_title ' YoneLab_110221_'
_shelx_refln_list_code          4
_shelx_F_calc_maximum      283.77
_exptl_crystal_F_000      1344.00
_reflns_d_resolution_high  0.8301
 
loop_
 _symmetry_equiv_pos_as_xyz
 'x, y, z'
 '-x, y+1/2, -z+1/2'
 '-x, -y, -z'
 'x, -y-1/2, z-1/2'
 
_cell_length_a    12.4106
_cell_length_b    12.4974
_cell_length_c    21.4941
_cell_angle_alpha  90.000
_cell_angle_beta   97.319
_cell_angle_gamma  90.000
 
_shelx_F_squared_multiplier     1.000
 
loop_
 _refln_index_h
 _refln_index_k
 _refln_index_l
 _refln_F_squared_calc
 _refln_F_squared_meas
 _refln_F_squared_sigma
 _refln_observed_status
   1   0   0      532.31      403.59      8.89 o
   2   0   0     1799.34     1266.57     37.21 o
   3   0   0     2866.24     2633.43     88.75 o
   4   0   0       64.70       62.90      3.57 o
   5   0   0     7168.38     7912.17    368.25 o
   6   0   0      350.45      362.82     27.42 o
   7   0   0     1722.82     1797.55     71.21 o
   8   0   0      595.18      493.18     25.43 o
   9   0   0      621.23      602.71     47.17 o
  10   0   0       48.68       50.22     16.56 o
  11   0   0      161.64      134.76     28.20 o
  12   0   0      163.56      113.41     25.25 o
  13   0   0       59.89      142.79     72.98 o
  14   0   0       38.65       78.56     30.64 o
   1   1   0      364.03      317.37      7.01 o
   2   1   0     8870.43     8715.59    228.81 o
   3   1   0     9119.39     9009.64    257.59 o
   4   1   0      486.22      429.78     14.17 o
   5   1   0      159.94      144.15      7.02 o
   6   1   0      637.96      728.86     24.48 o
   7   1   0     1262.15     1417.33     39.19 o
   8   1   0       26.89       70.52      8.48 o
   9   1   0      128.11      113.92     12.68 o
  10   1   0      224.70      228.80     22.46 o
  11   1   0      293.89      267.66     26.61 o
  12   1   0      105.94      111.69     15.76 o
  13   1   0        3.07        2.95      6.41 o
  14   1   0       88.36       92.27     19.61 o
   0   2   0       58.99       53.94      7.71 o
   1   2   0        0.03        1.42      3.50 o
   2   2   0        4.59       10.25      4.12 o
   3   2   0       26.76      125.57     15.10 o
   4   2   0     1355.84     1261.28     30.28 o
   5   2   0       15.73       -1.02      4.22 o
   6   2   0       37.46       44.80      3.91 o
   7   2   0       49.30       51.18      6.87 o
   8   2   0       20.43       19.57      7.29 o
   9   2   0      167.04      165.58     16.02 o
  10   2   0       32.70       33.27     10.88 o
  11   2   0      123.98      147.99     16.31 o
  12   2   0      276.46      299.85     24.33 o
  13   2   0       87.38       78.62     13.26 o
  14   2   0        0.04        0.59      5.12 o
   1   3   0    10233.22    10078.52    387.88 o
   2   3   0     1449.79     1453.91     45.03 o
   3   3   0      612.40      575.59     19.68 o
   4   3   0      588.53      628.77     19.56 o
   5   3   0     4023.81     4316.60    123.57 o
   6   3   0      245.37      282.12     13.68 o
   7   3   0      925.13      929.69     35.03 o
   8   3   0       96.21      111.96     12.46 o
   9   3   0       58.72       76.26     12.52 o
  10   3   0       37.44       28.60      9.21 o
  11   3   0        0.00       -0.56      5.83 o
  12   3   0       32.03       55.05     13.91 o
  13   3   0       12.98        8.54      7.76 o
  14   3   0       25.90       12.79     20.95 o
   0   4   0     8156.47     8217.81    430.40 o
   1   4   0     3164.57     3154.80    104.62 o
   2   4   0        2.59        3.06      3.06 o
   3   4   0      875.13      885.34     28.86 o
   4   4   0     2403.55     2559.96     70.94 o
   5   4   0      736.45      710.25     22.79 o
   6   4   0      323.04      351.89     18.33 o
   7   4   0        2.47       -1.21      3.95 o
   8   4   0      111.49      100.75     12.07 o
   9   4   0       37.21       26.85      9.15 o
  10   4   0       55.37       59.11     12.70 o
  11   4   0       20.92       24.53     11.68 o
  12   4   0      206.55      207.58     33.82 o
  13   4   0       13.86       12.90     11.31 o
  14   4   0        3.66        2.69      9.46 o
   1   5   0      166.41      159.45     10.77 o
   2   5   0     7536.37     7582.96    274.93 o
   3   5   0     1650.07     1826.81     55.08 o
   4   5   0      945.91     1030.36     33.61 o
   5   5   0       32.12       23.24      4.66 o
   6   5   0       76.33       71.17      6.74 o
   7   5   0      348.32      343.27     26.15 o
   8   5   0        7.44        9.24      6.57 o
   9   5   0      186.71      192.48     19.00 o
  10   5   0      460.65      443.01     37.31 o
  11   5   0        5.78       10.25     10.04 o
  12   5   0        2.01        5.14      9.60 o
  13   5   0        6.61        1.12      3.93 o
   0   6   0      862.34      943.49     51.25 o
   1   6   0     7410.33     7855.42    320.97 o
   2   6   0     5685.15     6377.83    227.99 o
   3   6   0     2916.53     2962.24     87.00 o
   4   6   0      241.39      321.63     14.45 o
   5   6   0      146.71      141.00      9.40 o
   6   6   0      107.54       92.35      9.68 o
   7   6   0       12.86       15.40      9.67 o
   8   6   0     1834.67     1897.62     96.37 o
   9   6   0     1495.28     1364.51     84.86 o
  10   6   0      358.53      334.71     31.24 o
  11   6   0       19.71       25.55     10.34 o
  12   6   0       17.01       19.78     13.45 o
  13   6   0       33.62       31.45     10.53 o
   1   7   0      631.26      646.46     25.85 o
   2   7   0      869.33      917.23     33.95 o
   3   7   0        5.74        8.89      4.44 o
   4   7   0       54.33       56.12      6.75 o
   5   7   0       20.00       23.83      5.76 o
   6   7   0      269.30      262.02     20.92 o
   7   7   0      210.01      176.77     20.53 o
   8   7   0       52.84       36.40     13.66 o
   9   7   0      193.47      195.44     24.29 o
  10   7   0       64.60       45.53     15.92 o
  11   7   0        4.77        6.80      9.78 o
  12   7   0       10.55        8.23     10.17 o
  13   7   0       78.55       60.37     16.70 o
   0   8   0      596.60      743.32     61.03 o
   1   8   0        0.14        4.13      8.16 o
   2   8   0        4.94       -2.90      5.14 o
   3   8   0      376.80      372.82     27.15 o
   4   8   0      147.82      159.80     15.22 o
   5   8   0       40.37       43.10      9.82 o
   6   8   0        3.03        1.68      5.73 o
   7   8   0        0.71       -2.09      6.86 o
   8   8   0      231.25      254.97     25.77 o
   9   8   0      218.23      197.28     22.14 o
  10   8   0       28.87       26.06     10.70 o
  11   8   0      134.92      142.70     19.63 o
  12   8   0        0.53        3.46      6.75 o
   1   9   0      198.77      166.28     23.41 o
   2   9   0        3.11        4.96      9.82 o
   3   9   0       57.51       44.65     13.48 o
   4   9   0      746.92      747.85     50.21 o
   5   9   0     1712.25     1732.36    102.34 o
   6   9   0      551.23      587.67     44.34 o
   7   9   0        2.60        3.99     10.45 o
   8   9   0       15.36        9.45     11.97 o
   9   9   0      238.06      235.31     25.82 o
  10   9   0       93.26       97.91     17.94 o
  11   9   0       56.96       74.38     26.62 o
   0  10   0      371.35      360.24     80.96 o
   1  10   0      139.99      156.06     38.83 o
   2  10   0       42.41       57.21     18.39 o
   3  10   0      131.38      123.63     31.91 o
   4  10   0      305.66      269.64     35.09 o
   5  10   0       12.26       19.74     19.52 o
   6  10   0      391.54      382.30     38.30 o
   7  10   0      278.04      255.45     57.79 o
   8  10   0       34.23       36.79     18.42 o
   9  10   0       58.89       60.19     20.43 o
  10  10   0      117.43      117.15     23.38 o
  11  10   0        0.10       -1.86     16.75 o
   1  11   0      571.64      752.76    269.67 o
   2  11   0       87.91       63.59     24.47 o
   3  11   0       33.25       39.23     18.12 o
   4  11   0       29.07       29.38     19.81 o
   5  11   0      117.58       97.05     33.04 o
   6  11   0      664.84      653.02     63.42 o
   7  11   0        0.57        2.95      8.82 o
   8  11   0       77.59       78.16     27.50 o
   9  11   0       60.30       55.49     22.15 o
  10  11   0       49.56      -26.49     56.24 o
   0  12   0      313.31      261.86     99.07 o
   1  12   0        7.61        0.92      9.40 o
   2  12   0        6.45        4.33     21.07 o
   3  12   0        0.00       -0.43     12.35 o
   4  12   0      219.62      216.22     28.62 o
   5  12   0        9.56       18.03     17.69 o
   6  12   0        6.22        5.89     12.44 o
   7  12   0        0.06       -3.25     12.95 o
   8  12   0       62.73       88.27     26.69 o
   1  13   0       12.81       -0.65      9.09 o
   2  13   0        0.00       -4.28     19.34 o
   3  13   0       10.30       11.81     15.97 o
   4  13   0       10.11        4.06     10.37 o
   5  13   0       21.73       13.14     12.82 o
   6  13   0        1.12        0.26      8.24 o
   7  13   0        2.42        4.10     16.01 o
   0  14   0        3.98       -6.93     11.65 o
   1  14   0        0.01       -1.89     14.18 o
   2  14   0        0.99        3.31     18.01 o
   3  14   0        0.03        0.75      8.90 o
   4  14   0       15.53        4.60     14.79 o
   5  14   0       14.23        2.76     14.88 o
 -14   1   1        8.68        6.53      9.01 o
 -13   1   1      427.53      436.15     32.54 o
 -12   1   1      383.31      427.29     32.56 o
 -11   1   1     1122.39     1169.45     61.93 o
 -10   1   1        1.50        0.50      4.32 o
  -9   1   1      212.78      221.84     16.57 o
  -8   1   1       18.96        9.41      5.17 o
  -7   1   1     3085.80     3258.02     95.76 o
  -6   1   1      661.67      737.12     36.70 o
  -5   1   1     5592.37     5614.81    143.74 o
  -4   1   1     2918.99     2957.64     76.23 o
  -3   1   1    26311.67    27259.99    942.84 o
  -2   1   1     1379.45     1145.07     30.70 o
  -1   1   1    11271.13    10598.40    273.07 o
   0   1   1    26541.82    27195.97    699.66 o
   1   1   1        0.45        7.24      2.02 o
   2   1   1     2106.65     2056.94     55.92 o
   3   1   1       49.29       36.25      7.40 o
   4   1   1     8303.08     8189.94    221.50 o
   5   1   1      564.84      473.50     12.44 o
   6   1   1      538.80      481.66     13.62 o
   7   1   1     1267.59     1333.77     38.28 o
   8   1   1      218.29      222.83     14.04 o
   9   1   1       79.67       74.08     11.57 o
  10   1   1        0.01        1.05      5.97 o
  11   1   1      159.42      134.01     18.82 o
  12   1   1       11.69       15.63      8.43 o
  13   1   1      127.09      124.31     15.92 o
  14   1   1        2.53        1.66      4.74 o
 -14   2   1        4.94       33.70     45.60 o
 -13   2   1       57.33       64.15     14.47 o
 -12   2   1      592.59      577.46     37.25 o
 -11   2   1       90.74       96.87     19.52 o
 -10   2   1      384.25      388.32     29.05 o
  -9   2   1      199.17      192.25     16.46 o
  -8   2   1        5.92        7.02      4.81 o
  -7   2   1       13.66        6.98      4.99 o
  -6   2   1        0.10        1.69      2.52 o
  -5   2   1      325.39      306.91     11.33 o
  -4   2   1      153.74      149.22      6.69 o
  -3   2   1     4141.45     4017.13    106.69 o
  -2   2   1     4904.52     4939.25    165.73 o
  -1   2   1      485.13      503.09     19.11 o
   0   2   1      212.45      252.20     10.88 o
   1   2   1     6932.43     6465.32    177.28 o
   2   2   1     3830.50     3754.77     93.08 o
   3   2   1     2921.92     2730.14     62.56 o
   4   2   1       43.83       36.02      5.24 o
   5   2   1     5797.71     6055.56    155.17 o
   6   2   1     1782.27     1948.43     47.95 o
   7   2   1     1187.79     1249.69     37.03 o
   8   2   1       48.75       63.17      9.52 o
   9   2   1      200.10      207.94     17.15 o
  10   2   1      143.06      160.60     18.62 o
  11   2   1      231.83      208.57     20.19 o
  12   2   1      649.00      611.82     34.38 o
  13   2   1        5.55        4.16      6.34 o
  14   2   1       30.40       11.32      7.80 o
 -14   3   1        0.44      -10.78     18.85 o
 -13   3   1      237.54      250.40     24.19 o
 -12   3   1      218.31      212.26     19.99 o
 -11   3   1       15.30       19.81     10.69 o
 -10   3   1      205.82      175.11     18.57 o
  -9   3   1       13.02        9.65      6.87 o
  -8   3   1        2.73        2.79      4.70 o
  -7   3   1       15.31        9.91      5.46 o
  -6   3   1      461.48      417.43     17.49 o
  -5   3   1      121.40      113.08      7.80 o
  -4   3   1       37.63       56.68      6.74 o
  -3   3   1      410.28      386.61     15.39 o
  -2   3   1     1813.99     1776.12     57.46 o
  -1   3   1    11097.56    10703.15    395.32 o
   0   3   1    10521.24    10110.73    341.06 o
   1   3   1     4274.53     3955.38    129.04 o
   2   3   1      327.57      283.01     13.87 o
   3   3   1        4.33        2.80      2.24 o
   4   3   1      668.90      580.68     15.65 o
   5   3   1      936.43     1017.14     29.61 o
   6   3   1        1.84        3.26      3.82 o
   7   3   1      770.96      776.96     30.49 o
   8   3   1        0.60        3.30      5.84 o
   9   3   1      599.26      520.93     32.06 o
  10   3   1       39.61       42.17     10.64 o
  11   3   1      521.42      498.51     29.89 o
  12   3   1      148.09      149.32     20.95 o
  13   3   1       29.09       32.84     10.39 o
  14   3   1      204.52      223.06     22.13 o
 -14   4   1       20.67       15.34     15.69 o
 -13   4   1       92.73       79.88     21.01 o
 -12   4   1       44.93       36.99     11.84 o
 -11   4   1        4.61        2.66      6.61 o
 -10   4   1        6.62        4.50      7.50 o
  -9   4   1      522.92      551.34     32.30 o
  -8   4   1       93.11       68.56     10.48 o
  -7   4   1      144.21      118.91     11.48 o
  -6   4   1     1263.70     1313.73     41.46 o
  -5   4   1     1757.42     1692.53     46.63 o
  -4   4   1      371.09      391.65     17.20 o
  -3   4   1      682.43      730.27     24.63 o
  -2   4   1      493.90      526.18     17.92 o
  -1   4   1     1055.50     1089.06     35.86 o
   0   4   1     1492.20     1434.06     42.94 o
   1   4   1       41.84       32.05      6.71 o
   2   4   1       20.48       19.78      4.96 o
   3   4   1      929.81      869.02     23.08 o
   4   4   1      333.62      321.18     13.91 o
   5   4   1      322.07      372.65     16.01 o
   6   4   1      974.51     1001.94     31.33 o
   7   4   1       48.59       46.82     10.88 o
   8   4   1      216.31      234.97     16.59 o
   9   4   1      693.89      634.98     32.24 o
  10   4   1      101.82       88.40     16.56 o
  11   4   1      216.23      217.29     20.94 o
  12   4   1      129.56      130.86     24.95 o
  13   4   1       14.14       10.46     12.78 o
  14   4   1       25.84       16.54     16.74 o
 -14   5   1       84.18       58.21     20.40 o
 -13   5   1       31.85       19.55     10.08 o
 -12   5   1        8.50        2.84      7.16 o
 -11   5   1      150.86      139.57     20.44 o
 -10   5   1      259.35      223.03     21.58 o
  -9   5   1      236.32      218.08     20.75 o
  -8   5   1       68.54       61.63     12.83 o
  -7   5   1        0.00        7.60      6.78 o
  -6   5   1      724.74      747.38     26.78 o
  -5   5   1      228.86      245.20     10.74 o
  -4   5   1       20.01       21.54      5.46 o
  -3   5   1        5.25        4.99      4.14 o
  -2   5   1      333.68      371.40     15.11 o
  -1   5   1     4378.27     4626.37    159.45 o
   0   5   1      607.32      666.68     24.00 o
   1   5   1      704.49      757.01     26.88 o
   2   5   1     1108.44     1157.74     36.19 o
   3   5   1     6139.82     6408.34    191.98 o
   4   5   1     2774.67     3083.89     87.82 o
   5   5   1      263.41      265.00     12.58 o
   6   5   1       45.78       51.25      6.78 o
   7   5   1      335.97      316.31     17.80 o
   8   5   1       82.24       73.27     13.13 o
   9   5   1      416.53      405.84     30.36 o
  10   5   1        0.02        3.06      7.66 o
  11   5   1      189.61      195.44     25.47 o
  12   5   1       43.20       65.82     19.57 o
  13   5   1       21.33        9.68      7.05 o
 -13   6   1        2.11        0.36      5.42 o
 -12   6   1      264.19      294.80     26.02 o
 -11   6   1        0.75        5.79      7.74 o
 -10   6   1        9.52        4.79      7.25 o
  -9   6   1      115.49       91.63     18.05 o
  -8   6   1      405.17      418.78     34.68 o
  -7   6   1      953.44      942.55     47.09 o
  -6   6   1      138.71      129.95     10.59 o
  -5   6   1      932.64      928.24     28.57 o
  -4   6   1      566.69      580.76     22.50 o
  -3   6   1       34.64       37.54      6.66 o
  -2   6   1      192.46      203.56     12.10 o
  -1   6   1       51.10       41.57      8.00 o
   0   6   1     1857.09     1945.79     66.15 o
   1   6   1      219.01      228.79     15.86 o
   2   6   1     2959.75     3375.13    103.90 o
   3   6   1       49.05       40.92      6.87 o
   4   6   1       54.59       60.83      5.95 o
   5   6   1        3.29        2.22      3.50 o
   6   6   1      328.37      359.69     20.08 o
   7   6   1      400.47      369.28     29.92 o
   8   6   1       47.29       62.13     15.91 o
   9   6   1       32.00       24.58     11.19 o
  10   6   1        0.70       -7.23     13.96 o
  11   6   1       14.53       17.14     14.29 o
  12   6   1       50.73       48.85     19.91 o
  13   6   1       23.25        7.02      7.46 o
 -13   7   1        1.04        0.04      7.86 o
 -12   7   1        1.04        2.51      7.27 o
 -11   7   1      316.97      354.85     34.74 o
 -10   7   1       20.10       14.63     10.32 o
  -9   7   1      149.70      113.50     23.46 o
  -8   7   1       39.55       45.56     15.08 o
  -7   7   1       18.27       21.35     12.00 o
  -6   7   1       81.07       77.10     11.15 o
  -5   7   1       24.07       32.77      6.91 o
  -4   7   1       70.26       75.50      7.42 o
  -3   7   1      997.92     1044.08     33.72 o
  -2   7   1       39.90       37.68      6.66 o
  -1   7   1      104.02      106.49      9.21 o
   0   7   1      694.62      697.61     27.96 o
   1   7   1      103.13      115.05     10.30 o
   2   7   1      169.23      205.79     13.71 o
   3   7   1        6.82        1.46      4.13 o
   4   7   1      164.08      184.37     13.64 o
   5   7   1      122.42      133.32     12.45 o
   6   7   1      354.27      368.45     25.12 o
   7   7   1      654.86      660.75     41.04 o
   8   7   1      204.23      189.65     21.24 o
   9   7   1        0.61        1.24      6.27 o
  10   7   1       79.95       62.76     19.78 o
  11   7   1       24.46       12.92     12.27 o
  12   7   1       35.36       23.59     13.29 o
  13   7   1       29.20       14.18     14.14 o
 -12   8   1       64.42       56.45     17.48 o
 -11   8   1        2.06        2.64      6.82 o
 -10   8   1        4.28        1.00      6.23 o
  -9   8   1       60.44       45.96     13.12 o
  -8   8   1        2.55        4.21      7.70 o
  -7   8   1      276.73      262.31     35.57 o
  -6   8   1        1.86        6.25      9.30 o
  -5   8   1       41.94       41.22     12.08 o
  -4   8   1      333.99      332.55     20.66 o
  -3   8   1      247.17      244.02     18.41 o
  -2   8   1      251.74      206.92     25.59 o
  -1   8   1      575.14      612.42     73.50 o
   0   8   1      215.10      220.63     16.20 o
   1   8   1      106.43      104.30     15.36 o
   2   8   1       35.21       33.90      8.05 o
   3   8   1      610.69      621.25     32.63 o
   4   8   1      628.28      578.16     32.65 o
   5   8   1     1355.16     1337.46     57.52 o
   6   8   1      540.48      535.02     33.38 o
   7   8   1      150.29      148.51     20.57 o
   8   8   1      127.36      113.22     22.37 o
   9   8   1        9.84       15.79     10.24 o
  10   8   1       42.69       21.06     10.22 o
  11   8   1        1.43        2.76      7.40 o
  12   8   1        4.13        0.38      7.37 o
 -11   9   1       18.82       11.39     16.35 o
 -10   9   1      151.78      157.54     21.35 o
  -9   9   1        2.36        7.81     10.00 o
  -8   9   1       33.35       19.71     12.19 o
  -7   9   1        2.33        0.30      6.21 o
  -6   9   1      459.91      478.47     41.08 o
  -5   9   1      341.40      365.74     32.82 o
  -4   9   1      113.58      116.15     18.87 o
  -3   9   1      594.07      494.65     37.53 o
  -2   9   1        9.55        9.37     11.35 o
  -1   9   1      405.33      419.34     41.43 o
   0   9   1      124.25       99.95     32.63 o
   1   9   1       17.89       41.34     13.91 o
   2   9   1     1054.04     1080.65     77.02 o
   3   9   1      193.34      176.19     29.19 o
   4   9   1      810.58      823.30     53.27 o
   5   9   1      117.15       96.14     22.03 o
   6   9   1      293.39      327.85     35.92 o
   7   9   1        2.05        2.93     10.63 o
   8   9   1      337.72      357.14     34.15 o
   9   9   1       64.85       74.52     13.99 o
  10   9   1      229.08      200.09     27.74 o
  11   9   1      513.57      437.57    156.15 o
 -11  10   1        6.01        4.57     13.46 o
 -10  10   1        0.70       -7.81     10.96 o
  -9  10   1      180.92      171.56     29.35 o
  -8  10   1      224.22      221.11     48.65 o
  -7  10   1       19.59       12.68     16.70 o
  -6  10   1        3.57       -1.56      7.14 o
  -5  10   1       12.69        6.35     16.17 o
  -4  10   1      372.36      372.24     46.00 o
  -3  10   1      290.91      283.14     29.42 o
  -2  10   1      621.64      651.69     59.73 o
  -1  10   1     1415.57     1448.09    145.75 o
   0  10   1      501.95      571.62     96.26 o
   1  10   1     2242.53     2255.44    211.37 o
   2  10   1     1255.71     1223.22    119.31 o
   3  10   1       14.12        9.25     15.59 o
   4  10   1       73.34       64.45     21.77 o
   5  10   1      280.51      213.93     26.67 o
   6  10   1       85.13       72.61     19.11 o
   7  10   1       10.05        5.08      9.06 o
   8  10   1       43.47       50.42     19.92 o
   9  10   1       78.34       72.58     21.29 o
  10  10   1       28.59        9.08     20.10 o
 -10  11   1        1.73       -7.06     16.45 o
  -9  11   1        2.73       -0.34      8.17 o
  -8  11   1       49.47       43.35     22.74 o
  -7  11   1        6.03        3.51      9.25 o
  -6  11   1       51.17       65.89     23.70 o
  -5  11   1      261.36      286.27     64.81 o
  -4  11   1      120.19      121.74     24.39 o
  -3  11   1        7.34       11.76     12.87 o
  -2  11   1        2.84        0.76     11.43 o
  -1  11   1       91.53      323.88    309.71 o
   0  11   1       67.79       80.61     30.14 o
   1  11   1        9.35       40.53     46.29 o
   2  11   1       17.13       17.46     55.35 o
   3  11   1      116.52      106.48     23.06 o
   4  11   1        0.01       -2.13      6.70 o
   5  11   1      174.48      148.21     30.38 o
   6  11   1      371.17      381.81     42.98 o
   7  11   1       70.35       76.31     19.04 o
   8  11   1      107.18      100.00     29.61 o
   9  11   1        1.69        3.07     12.18 o
  10  11   1      101.52      140.37     51.30 o
  -9  12   1        2.37        0.59     10.64 o
  -8  12   1       59.09       79.46     26.92 o
  -7  12   1       24.90       31.91     21.02 o
  -6  12   1       15.13       12.38     13.91 o
  -5  12   1      179.18      213.97     40.97 o
  -4  12   1      232.08      255.59     30.97 o
  -3  12   1       45.70       45.73     24.18 o
  -2  12   1      223.86      189.15     31.12 o
  -1  12   1       89.80       76.15     27.00 o
   0  12   1      203.65      210.84     47.20 o
   1  12   1        7.20        3.74      9.63 o
   2  12   1      143.38      147.56     47.31 o
   3  12   1      299.97      326.42     50.42 o
   4  12   1       59.87       57.59     16.57 o
   5  12   1       26.43       23.02     16.21 o
   6  12   1       59.73       69.66     19.83 o
   7  12   1       30.06       36.93     21.44 o
   8  12   1        0.00        0.93     10.03 o
  -7  13   1        5.81        2.02     10.10 o
  -6  13   1       36.94       50.31     19.36 o
  -5  13   1        7.05        4.25     10.03 o
  -4  13   1       10.02        6.42     10.62 o
  -3  13   1        0.46        2.36     11.64 o
  -2  13   1       18.08       17.87     25.34 o
  -1  13   1      222.02      154.13     35.55 o
   0  13   1       63.90       23.81     36.73 o
   1  13   1       76.31       47.19     25.45 o
   2  13   1        9.32        6.43     24.08 o
   3  13   1       24.42       29.14     20.51 o
   4  13   1       17.27       15.56     13.83 o
   5  13   1        0.03       -3.76      9.36 o
   6  13   1        0.02        0.31      7.71 o
   7  13   1       15.23        3.86     19.25 o
  -5  14   1        9.80        1.84     13.37 o
  -4  14   1        0.11       -0.80     13.90 o
  -3  14   1        5.97       -0.32      7.89 o
  -2  14   1        0.58        1.10     10.30 o
  -1  14   1        1.00        0.28      6.27 o
   0  14   1        0.73        0.10      5.35 o
   1  14   1       15.35       -6.95     19.62 o
   2  14   1       44.85        8.66     16.41 o
   3  14   1        6.01        1.42      9.94 o
   4  14   1      105.74      166.13     31.19 o
   5  14   1        0.01       -3.22     14.39 o
 -14   0   2       13.07        8.45     14.41 o
 -13   0   2      379.88      392.62     48.94 o
 -12   0   2      462.13      489.85     48.06 o
 -11   0   2     5029.43     5082.14    362.02 o
 -10   0   2       82.53      103.47     17.75 o
  -9   0   2      265.03      318.62     28.99 o
  -8   0   2       72.71       90.46     11.31 o
  -7   0   2     1897.25     1941.87     69.11 o
  -6   0   2    16700.88    17845.33    867.01 o
  -5   0   2     6424.57     6674.29    258.74 o
  -4   0   2     9901.86     9897.46    402.90 o
  -3   0   2    70532.59    83525.48   5567.63 o
  -2   0   2     2891.45     2634.24     86.11 o
  -1   0   2     5451.82     4640.36    145.52 o
   0   0   2     2542.53     2460.91     56.82 o
   1   0   2    38736.43    42009.71   1826.12 o
   2   0   2    26629.24    27380.25   1182.89 o
   3   0   2     2607.30     2720.32     82.68 o
   4   0   2     9147.01     8838.11    309.82 o
   5   0   2     4655.59     4760.34    167.08 o
   6   0   2     1982.80     2199.43     71.36 o
   7   0   2      856.38      855.78     39.59 o
   8   0   2      121.25      140.86     15.33 o
   9   0   2        0.05        1.46      7.34 o
  10   0   2       24.79       36.43     14.28 o
  11   0   2      900.29      890.70     70.31 o
  12   0   2      390.37      399.18     44.03 o
  13   0   2      179.08      201.08     29.33 o
  14   0   2       23.53       10.26      9.85 o
 -14   1   2        1.02        3.66     10.99 o
 -13   1   2      497.61      493.85     38.06 o
 -12   1   2        5.46       10.94     10.82 o
 -11   1   2      375.22      371.40     36.82 o
 -10   1   2        7.92       16.57      7.65 o
  -9   1   2       71.75       82.62     12.66 o
  -8   1   2        4.33       -2.72      3.18 o
  -7   1   2       94.05       99.96      7.58 o
  -6   1   2     3242.49     3598.23    118.52 o
  -5   1   2      230.84      243.85     11.88 o
  -4   1   2    17251.89    17845.98    572.86 o
  -3   1   2     3858.07     3481.01     92.18 o
  -2   1   2    19612.08    20710.24    677.12 o
  -1   1   2       91.51       75.49      4.62 o
   0   1   2     2409.90     2266.03     46.98 o
   1   1   2      586.75      637.41     16.20 o
   2   1   2     7535.71     7719.45    211.13 o
   3   1   2     4862.70     4597.94    119.88 o
   4   1   2      894.31      797.05     20.13 o
   5   1   2     3171.29     3228.07     77.99 o
   6   1   2      404.72      388.17     15.00 o
   7   1   2      411.15      389.92     16.24 o
   8   1   2       30.79       26.72      6.58 o
   9   1   2       10.72        6.63      6.23 o
  10   1   2        0.17       -0.22      4.97 o
  11   1   2       74.62       62.98     12.77 o
  12   1   2       91.94       74.54     13.17 o
  13   1   2      387.70      401.51     27.99 o
  14   1   2       60.98       57.85     13.09 o
 -14   2   2        2.98       -0.39      4.62 o
 -13   2   2        0.00        9.62      8.61 o
 -12   2   2       30.86       41.06     17.16 o
 -11   2   2       14.62       15.40     11.69 o
 -10   2   2        0.34       -1.99      7.75 o
  -9   2   2        5.35        1.15      5.07 o
  -8   2   2       40.79       36.57      7.43 o
  -7   2   2       47.64       41.74      6.75 o
  -6   2   2       38.07       37.08      3.73 o
  -5   2   2      123.22      130.43      8.07 o
  -4   2   2     4153.05     4057.06    104.08 o
  -3   2   2     2758.53     2670.07     73.58 o
  -2   2   2      833.24      798.65     27.64 o
  -1   2   2     1425.19     1430.51     41.42 o
   0   2   2     3591.11     3305.73     82.66 o
   1   2   2      344.40      323.81     13.98 o
   2   2   2      411.83      582.50     28.06 o
   3   2   2      563.90      501.41     15.50 o
   4   2   2      341.83      344.23     12.15 o
   5   2   2      841.41      883.61     23.19 o
   6   2   2      181.38      205.09      8.36 o
   7   2   2       17.44       18.80      4.92 o
   8   2   2      113.20      108.08     13.73 o
   9   2   2      147.15      161.16     16.82 o
  10   2   2       14.76       15.98      8.06 o
  11   2   2      257.97      247.32     21.91 o
  12   2   2        7.55        4.41      6.78 o
  13   2   2       28.13       21.87      9.32 o
  14   2   2       14.57       13.96      8.65 o
 -14   3   2        0.00        5.86     25.48 o
 -13   3   2       28.90       30.58     16.73 o
 -12   3   2       55.31       55.03     16.43 o
 -11   3   2        8.02       13.07     10.84 o
 -10   3   2       21.86       26.76      9.09 o
  -9   3   2       64.48       52.53     10.43 o
  -8   3   2      112.16      120.21     11.14 o
  -7   3   2      898.73      969.52     33.95 o
  -6   3   2     2666.35     3008.00     84.42 o
  -5   3   2      146.73      150.69      8.07 o
  -4   3   2      421.80      426.28     14.92 o
  -3   3   2      110.48       91.05      7.26 o
  -2   3   2        0.44       -4.44      4.44 o
  -1   3   2     1280.87     1286.11     44.96 o
   0   3   2     1280.30     1428.16     45.37 o
   1   3   2    13002.51    12454.59    415.63 o
   2   3   2     1287.49     1321.85     34.69 o
   3   3   2       46.39       34.99      4.56 o
   4   3   2       17.09       12.94      3.30 o
   5   3   2        7.33      224.51   1065.74 o
   6   3   2      944.98      997.15     31.38 o
   7   3   2       20.82       24.71      7.74 o
   8   3   2      443.22      441.15     25.84 o
   9   3   2       34.40       27.25      9.81 o
  10   3   2       85.86       77.45     11.84 o
  11   3   2       17.11       22.30     10.77 o
  12   3   2       97.02      101.18     15.59 o
  13   3   2        9.41        8.27      7.93 o
  14   3   2        6.59        4.25      8.32 o
 -14   4   2        0.59       -0.20      5.09 o
 -13   4   2        0.77        0.99      7.88 o
 -12   4   2        0.36       -0.03      5.04 o
 -11   4   2      506.36      475.39     33.66 o
 -10   4   2      435.75      432.33     31.51 o
  -9   4   2      864.29      928.12     50.41 o
  -8   4   2      465.59      432.56     24.10 o
  -7   4   2      458.99      469.77     20.86 o
  -6   4   2     2095.13     2387.48     66.60 o
  -5   4   2     1046.52     1098.32     33.23 o
  -4   4   2     1191.03     1247.80     35.94 o
  -3   4   2      293.74      258.67     11.33 o
  -2   4   2      683.75      634.39     18.29 o
  -1   4   2     1930.44     1945.71     57.94 o
   0   4   2       27.94       28.35      4.66 o
   1   4   2     1912.17     1981.37     56.81 o
   2   4   2        9.26       29.39      8.57 o
   3   4   2       42.41       48.95      5.39 o
   4   4   2     1609.98     1655.49     40.61 o
   5   4   2      687.58      690.98     22.80 o
   6   4   2     2195.43     2207.58     64.35 o
   7   4   2      557.96      568.19     26.20 o
   8   4   2      326.59      333.36     24.43 o
   9   4   2      133.05      145.52     19.63 o
  10   4   2      177.16      181.33     20.24 o
  11   4   2      593.91      641.22     41.21 o
  12   4   2        1.13       -0.52      4.75 o
  13   4   2       45.31       51.86     20.66 o
  14   4   2       21.98       11.54     15.13 o
 -14   5   2        3.99        6.70     10.56 o
 -13   5   2       85.71      104.79     16.03 o
 -12   5   2        0.26       -0.17      5.03 o
 -11   5   2      132.74      103.86     15.42 o
 -10   5   2      199.97      199.97     20.07 o
  -9   5   2     3020.28     2962.86    138.38 o
  -8   5   2     1357.44     1256.46     56.48 o
  -7   5   2      239.08      224.08     16.26 o
  -6   5   2       20.08       19.52      5.16 o
  -5   5   2      698.51      714.43     22.95 o
  -4   5   2     1149.11     1372.48     42.44 o
  -3   5   2      122.06      116.41     12.02 o
  -2   5   2      404.24      388.89     16.28 o
  -1   5   2       37.22       29.81      5.45 o
   0   5   2      110.37       97.20      6.68 o
   1   5   2       39.92       32.56      5.72 o
   2   5   2     1201.78     1467.96     49.06 o
   3   5   2     4271.89     4551.24    137.46 o
   4   5   2      834.50      928.34     29.00 o
   5   5   2     2562.58     2555.57     73.94 o
   6   5   2        0.80       -0.12      3.07 o
   7   5   2      812.25      817.47     36.08 o
   8   5   2     1547.93     1464.75     60.17 o
   9   5   2     1304.77     1255.06     68.67 o
  10   5   2       28.37       47.44     13.48 o
  11   5   2       20.28       17.02      9.18 o
  12   5   2        0.86       -0.39      6.68 o
  13   5   2      155.96      166.85     27.85 o
 -13   6   2       42.64       26.92      9.08 o
 -12   6   2       77.43       70.65     12.86 o
 -11   6   2      172.09      150.54     20.96 o
 -10   6   2      330.03      286.73     26.50 o
  -9   6   2       68.91       74.93     13.83 o
  -8   6   2      275.30      247.40     25.16 o
  -7   6   2      257.39      267.75     24.58 o
  -6   6   2      189.88      203.16     13.07 o
  -5   6   2       48.79       65.41      6.94 o
  -4   6   2      187.96      199.30     11.90 o
  -3   6   2      562.58      631.10     23.76 o
  -2   6   2      379.83      432.69     17.57 o
  -1   6   2     1383.31     1404.57     48.09 o
   0   6   2     2351.55     2478.19     75.20 o
   1   6   2       28.34       30.15      5.38 o
   2   6   2      977.15     1158.44     37.04 o
   3   6   2      537.16      555.07     19.94 o
   4   6   2      121.27      126.33      9.31 o
   5   6   2        0.65        3.05      3.69 o
   6   6   2       66.04       65.99     10.77 o
   7   6   2        2.08        4.13      8.21 o
   8   6   2      241.09      245.57     24.32 o
   9   6   2     1207.74     1231.99     78.01 o
  10   6   2      726.47      745.43     56.79 o
  11   6   2       21.79       20.68     15.04 o
  12   6   2        0.49        1.10      7.13 o
  13   6   2        4.98        2.04      6.08 o
 -13   7   2        6.75        5.09     12.68 o
 -12   7   2      106.03       95.90     16.06 o
 -11   7   2        2.77       -2.18      4.96 o
 -10   7   2       51.81       36.67     13.53 o
  -9   7   2        8.04        0.48      6.11 o
  -8   7   2      176.30      172.35     24.04 o
  -7   7   2      202.22      175.27     17.90 o
  -6   7   2        3.14        6.31      6.06 o
  -5   7   2      739.90      783.26     30.48 o
  -4   7   2       25.68       31.74      6.73 o
  -3   7   2     1757.66     1724.72     60.20 o
  -2   7   2     1713.91     1803.65     88.58 o
  -1   7   2      122.99      111.60      9.57 o
   0   7   2     4347.93     5102.69    192.87 o
   1   7   2     1137.39     1177.28     42.29 o
   2   7   2     2331.30     2527.78     86.85 o
   3   7   2      129.58      126.09     10.59 o
   4   7   2       16.19       12.84      6.37 o
   5   7   2      107.59      100.29     12.08 o
   6   7   2      202.01      204.17     18.76 o
   7   7   2      105.27      107.36     18.79 o
   8   7   2        2.42        1.61      7.83 o
   9   7   2      110.65      121.27     17.19 o
  10   7   2        5.11        6.74     12.10 o
  11   7   2       26.15       29.68     17.35 o
  12   7   2       29.51       17.57     11.27 o
 -12   8   2        0.13       -0.71      6.42 o
 -11   8   2       56.13       40.28     14.19 o
 -10   8   2      130.95      114.70     22.39 o
  -9   8   2      102.71      120.80     21.51 o
  -8   8   2       31.79       33.80     16.20 o
  -7   8   2       19.48       36.29     15.84 o
  -6   8   2       97.85       96.09     16.96 o
  -5   8   2       17.52       12.47      6.82 o
  -4   8   2        9.90        7.06      4.97 o
  -3   8   2      261.08      293.78     17.80 o
  -2   8   2      516.27      462.86     37.40 o
  -1   8   2     1044.20     1057.68     94.89 o
   0   8   2      474.61      490.79     26.31 o
   1   8   2      774.48      830.13     40.71 o
   2   8   2       68.09       84.27     10.67 o
   3   8   2      302.53      265.06     22.18 o
   4   8   2     1652.25     1720.27     78.52 o
   5   8   2       26.44       30.39     10.89 o
   6   8   2     1457.28     1550.99     83.10 o
   7   8   2      353.95      359.39     36.80 o
   8   8   2       90.37       92.11     16.66 o
   9   8   2       39.48       38.34     12.85 o
  10   8   2        7.20        6.34      9.40 o
  11   8   2       26.46       22.59     12.48 o
  12   8   2       54.53       51.83     17.62 o
 -11   9   2       41.39       43.46     16.42 o
 -10   9   2       45.15       28.81     12.51 o
  -9   9   2        0.24        0.43      6.62 o
  -8   9   2        2.66        0.53      5.80 o
  -7   9   2      494.44      434.96     37.01 o
  -6   9   2      345.16      352.82     35.16 o
  -5   9   2      356.55      373.47     26.83 o
  -4   9   2       89.21       81.65     17.05 o
  -3   9   2       32.52       19.07     13.99 o
  -2   9   2       92.50       82.41     23.84 o
  -1   9   2      425.62      402.16     68.42 o
   0   9   2       46.96       54.80     22.33 o
   1   9   2       43.47       39.28     14.18 o
   2   9   2       12.36       12.72      9.12 o
   3   9   2       10.75       21.71     11.59 o
   4   9   2      255.63      283.41     25.40 o
   5   9   2       81.36       74.21     16.24 o
   6   9   2     1772.91     1889.88    101.91 o
   7   9   2      157.65      146.60     18.76 o
   8   9   2       61.56       70.34     16.43 o
   9   9   2        8.96        5.15      8.80 o
  10   9   2       61.71       51.27     20.16 o
  11   9   2        6.56        7.74     10.17 o
 -11  10   2        6.62        2.88     15.98 o
 -10  10   2       44.00        1.46     13.65 o
  -9  10   2       13.81        9.56     13.63 o
  -8  10   2      156.20      107.54     30.24 o
  -7  10   2       59.66       55.71     22.28 o
  -6  10   2     1533.04     1630.01    135.51 o
  -5  10   2      976.73     1089.85    119.84 o
  -4  10   2      600.33      681.79     59.81 o
  -3  10   2       88.07      100.51     20.42 o
  -2  10   2      112.45      116.43     25.40 o
  -1  10   2     1181.04     1225.67    124.46 o
   0  10   2      242.17      247.79     46.57 o
   1  10   2      174.99      215.54     41.20 o
   2  10   2      266.95      249.49     31.97 o
   3  10   2      594.12      616.66     54.73 o
   4  10   2        0.32        0.14      7.74 o
   5  10   2       23.17       17.37     11.84 o
   6  10   2      168.32      146.94     24.81 o
   7  10   2      772.29      852.27     78.75 o
   8  10   2      417.05      436.98     43.83 o
   9  10   2       43.40       33.15     19.87 o
  10  10   2       53.63       -9.32     27.63 o
 -10  11   2        4.53       -0.54      8.86 o
  -9  11   2       10.03        5.24     14.04 o
  -8  11   2       34.99       80.65     37.00 o
  -7  11   2       14.80       17.51     22.83 o
  -6  11   2        9.26        5.54     13.98 o
  -5  11   2      394.10      360.49     47.26 o
  -4  11   2      388.02      343.33     39.36 o
  -3  11   2       71.30       82.74     17.41 o
  -2  11   2      130.35      132.15     27.93 o
  -1  11   2     2048.32     2095.80    183.11 o
   0  11   2     1695.96     1666.79    164.91 o
   1  11   2      340.64      265.74     54.73 o
   2  11   2       64.72       71.95     36.44 o
   3  11   2       25.51       29.28     15.61 o
   4  11   2      202.81      161.06     23.82 o
   5  11   2      223.42      202.64     33.69 o
   6  11   2       77.13       86.83     27.73 o
   7  11   2        5.56       11.74      9.10 o
   8  11   2      138.43      139.62     32.22 o
   9  11   2        0.27        0.41      8.70 o
  -9  12   2        8.42        1.33     11.92 o
  -8  12   2        5.11        1.21     11.32 o
  -7  12   2        0.27       -1.49     11.80 o
  -6  12   2       30.98       48.11     19.77 o
  -5  12   2       16.54       27.73     21.31 o
  -4  12   2      105.50      100.82     19.49 o
  -3  12   2       45.35       46.65     24.51 o
  -2  12   2       12.26        7.86     11.32 o
  -1  12   2      133.62       90.28     25.20 o
   0  12   2      146.76      130.57     26.73 o
   1  12   2      106.87      110.56     30.83 o
   2  12   2       29.36       26.46     19.69 o
   3  12   2      302.92      346.32     45.62 o
   4  12   2       85.46       88.83     17.89 o
   5  12   2       18.77       20.46     15.32 o
   6  12   2       22.37       16.42     13.44 o
   7  12   2        0.50       -4.37     12.28 o
   8  12   2        8.31        1.56     16.49 o
  -7  13   2       28.03       13.65     14.68 o
  -6  13   2        2.62        1.30      9.65 o
  -5  13   2       37.32       22.06     15.70 o
  -4  13   2        1.54        0.90      4.96 o
  -3  13   2        1.86        0.09      9.95 o
  -2  13   2      256.69      241.01     37.09 o
  -1  13   2       17.37        3.02     11.04 o
   0  13   2       36.64        0.12      8.50 o
   1  13   2      183.96      152.55     33.15 o
   2  13   2       79.63       78.11     25.65 o
   3  13   2       13.80       13.70     20.87 o
   4  13   2        2.85        5.28     10.38 o
   5  13   2       13.05       13.39     17.40 o
   6  13   2        1.55       -0.16     14.00 o
   7  13   2       16.28        0.10     10.28 o
  -5  14   2       18.99       13.20     16.29 o
  -4  14   2        9.11        5.82     57.73 o
  -3  14   2       27.39        6.42     12.59 o
  -2  14   2        2.36       -1.69     10.55 o
  -1  14   2        7.09        0.48      5.34 o
   0  14   2        8.69        0.72      5.13 o
   1  14   2        0.57       -2.40     10.17 o
   2  14   2       12.53        2.98     11.74 o
   3  14   2        0.41       -0.91      7.70 o
   4  14   2        2.52       -1.02      9.39 o
   5  14   2       38.07       27.28     33.04 o
   0  15   2       27.44       37.59     24.44 o
 -14   1   3       22.65       17.43     11.86 o
 -13   1   3       46.47       55.03     16.33 o
 -12   1   3      117.16      133.04     22.24 o
 -11   1   3      441.06      440.46     48.94 o
 -10   1   3      430.73      382.33     26.97 o
  -9   1   3      594.02      607.36     36.12 o
  -8   1   3       33.60       41.39      7.20 o
  -7   1   3     1405.46     1407.72     41.56 o
  -6   1   3        2.12        0.51      2.51 o
  -5   1   3       31.84       35.05      6.74 o
  -4   1   3     9502.02     9224.97    265.79 o
  -3   1   3     3150.83     2965.77     81.34 o
  -2   1   3      127.34      111.73     10.66 o
  -1   1   3      378.91      376.64     16.33 o
   0   1   3     2142.62     1970.37     43.95 o
   1   1   3    14006.31    13812.91    361.34 o
   2   1   3      888.85      706.24     24.65 o
   3   1   3      994.53      862.74     22.24 o
   4   1   3       48.79       37.10      5.07 o
   5   1   3     1308.57     1227.91     30.40 o
   6   1   3      267.78      258.12      8.67 o
   7   1   3        1.88        2.73      3.26 o
   8   1   3      377.50      347.88     16.84 o
   9   1   3      173.67      165.21     19.05 o
  10   1   3        0.35        0.90      5.83 o
  11   1   3      201.68      190.94     21.05 o
  12   1   3      486.83      506.21     33.06 o
  13   1   3      228.73      268.26     23.57 o
  14   1   3      194.55      249.64     26.24 o
 -14   2   3       10.11       15.54     14.34 o
 -13   2   3       25.97       40.69     26.14 o
 -12   2   3       31.04       48.49     17.77 o
 -11   2   3      410.16      491.32     67.66 o
 -10   2   3      105.37      107.88     17.99 o
  -9   2   3       32.42       42.86      8.61 o
  -8   2   3      202.58      185.92     11.38 o
  -7   2   3        2.65       11.51      4.58 o
  -6   2   3       51.26       56.14      8.54 o
  -5   2   3     2160.16     2613.29     88.37 o
  -4   2   3      267.46      265.68     15.91 o
  -3   2   3     1822.27     1635.65     41.20 o
  -2   2   3       15.02      126.23     14.94 o
  -1   2   3    10971.29     9993.46    310.69 o
   0   2   3     8622.92     8200.90    234.81 o
   1   2   3     5416.99     5038.36    136.84 o
   2   2   3      466.11      422.02     14.32 o
   3   2   3     4817.39     4455.25    108.96 o
   4   2   3     1022.39      972.67     23.49 o
   5   2   3     1417.87     1331.09     33.26 o
   6   2   3      356.22      358.98     11.85 o
   7   2   3       82.83       64.72      9.11 o
   8   2   3     1170.93     1121.84     51.57 o
   9   2   3      652.98      588.23     32.75 o
  10   2   3      302.75      279.90     24.16 o
  11   2   3      398.69      366.42     25.25 o
  12   2   3       10.82        8.59      9.08 o
  13   2   3       23.92       25.43     10.78 o
  14   2   3        3.83        6.21     10.03 o
 -14   3   3       13.70        5.40      9.63 o
 -13   3   3       24.24       27.31     12.49 o
 -12   3   3       96.18      100.37     20.10 o
 -11   3   3      373.32      418.27     32.99 o
 -10   3   3       76.31       92.32     14.31 o
  -9   3   3       18.39       11.45      8.75 o
  -8   3   3      628.09      639.07     27.52 o
  -7   3   3        5.05        4.27      3.34 o
  -6   3   3      383.22      334.68     12.75 o
  -5   3   3       27.09       -3.27      4.76 o
  -4   3   3        0.77        0.80      2.43 o
  -3   3   3      470.59      470.46     15.25 o
  -2   3   3     1477.30     1581.14     46.24 o
  -1   3   3     3863.72     3349.75     86.07 o
   0   3   3     6353.73     5988.22    176.52 o
   1   3   3     3344.18     3037.01     80.62 o
   2   3   3     1326.23     1234.68     33.40 o
   3   3   3      106.15       85.24      5.36 o
   4   3   3       65.61      168.55     17.42 o
   5   3   3      263.20      240.06      9.68 o
   6   3   3      593.78      597.21     21.43 o
   7   3   3      540.23      483.80     24.64 o
   8   3   3     1727.77     1638.81     67.22 o
   9   3   3      299.61      304.56     25.87 o
  10   3   3       54.03       59.33     15.47 o
  11   3   3        7.31        4.27      6.78 o
  12   3   3        6.01        6.52      8.77 o
  13   3   3       79.57       83.97     14.53 o
  14   3   3        5.12        2.90      8.48 o
 -14   4   3        5.48       15.75     11.51 o
 -13   4   3        2.64        0.79      4.86 o
 -12   4   3       18.45       25.42     10.67 o
 -11   4   3       68.60       67.90     13.23 o
 -10   4   3      211.36      206.06     20.84 o
  -9   4   3       39.83       50.03     13.96 o
  -8   4   3       50.05       42.57     11.33 o
  -7   4   3       92.16      119.47     12.03 o
  -6   4   3        5.14        0.51      2.62 o
  -5   4   3      786.55      900.88     27.13 o
  -4   4   3       57.38       69.84      6.61 o
  -3   4   3     1617.58     1718.54     46.38 o
  -2   4   3      416.44      392.54     16.45 o
  -1   4   3      242.35      259.99     10.11 o
   0   4   3      255.94      264.59      7.86 o
   1   4   3       68.26       72.68      5.68 o
   2   4   3       10.70       10.01      3.79 o
   3   4   3      111.81      114.26      8.42 o
   4   4   3      131.91      126.49      9.97 o
   5   4   3      278.92      283.28     13.50 o
   6   4   3      277.06      265.61     13.35 o
   7   4   3      534.17      557.22     37.47 o
   8   4   3      392.71      420.89     35.92 o
   9   4   3      327.35      352.12     30.03 o
  10   4   3      601.35      645.20     44.15 o
  11   4   3       30.32       35.29     11.52 o
  12   4   3       17.05       20.15      8.52 o
  13   4   3        5.06        0.19      3.79 o
 -14   5   3        5.34        0.73      7.21 o
 -13   5   3       13.95       13.85     14.58 o
 -12   5   3        8.45        8.51      7.00 o
 -11   5   3       39.80       26.12     10.14 o
 -10   5   3       44.64       49.79     12.69 o
  -9   5   3      512.35      438.77     34.72 o
  -8   5   3     1208.93     1173.79     54.84 o
  -7   5   3     1212.00     1207.20     51.84 o
  -6   5   3        3.50        2.95      3.20 o
  -5   5   3       59.55       67.06      7.36 o
  -4   5   3       14.29       12.09      5.83 o
  -3   5   3      159.67      243.65     18.96 o
  -2   5   3      247.77      219.87     11.41 o
  -1   5   3     3009.08     3146.65     92.34 o
   0   5   3      265.57      253.62      9.81 o
   1   5   3       74.18       53.18      5.11 o
   2   5   3      542.48      537.78     18.78 o
   3   5   3      169.30      170.41      9.30 o
   4   5   3      318.06      361.00     17.15 o
   5   5   3       58.70       74.91      8.02 o
   6   5   3        4.17       -2.25      4.44 o
   7   5   3      100.68       95.41     12.23 o
   8   5   3      418.73      465.82     34.39 o
   9   5   3     1319.98     1386.31     74.54 o
  10   5   3      800.29      868.90     59.39 o
  11   5   3        5.51        0.09      7.96 o
  12   5   3       99.53       98.33     16.02 o
  13   5   3      131.45      131.40     28.55 o
 -13   6   3        7.81        4.17      5.59 o
 -12   6   3       87.41       85.95     14.09 o
 -11   6   3      143.45      155.94     19.94 o
 -10   6   3      520.22      459.91     32.80 o
  -9   6   3       13.61        5.57      8.28 o
  -8   6   3     1096.95     1087.68     58.30 o
  -7   6   3      366.91      352.98     25.56 o
  -6   6   3     1134.90     1196.39     44.60 o
  -5   6   3      167.21      174.47     10.53 o
  -4   6   3      241.84      247.82     12.53 o
  -3   6   3      413.14      450.59     17.14 o
  -2   6   3       53.55      127.83     13.28 o
  -1   6   3      696.31      755.24     22.98 o
   0   6   3      116.73      122.76      7.96 o
   1   6   3      207.21      198.61     14.61 o
   2   6   3        0.21        5.57      4.77 o
   3   6   3      424.98      464.85     19.04 o
   4   6   3     1800.37     1877.87     64.11 o
   5   6   3      475.50      491.96     20.57 o
   6   6   3      247.06      264.33     17.46 o
   7   6   3        0.08        1.91      7.98 o
   8   6   3      365.47      345.74     29.93 o
   9   6   3      183.82      211.77     26.42 o
  10   6   3        2.20       -3.17     10.62 o
  11   6   3      116.94      135.54     22.32 o
  12   6   3       28.77       24.85     13.33 o
  13   6   3        0.02        0.00      5.62 o
 -13   7   3        6.11        7.29     13.54 o
 -12   7   3       18.59       14.10      8.31 o
 -11   7   3       13.89       11.17      7.04 o
 -10   7   3       17.12        7.33      7.57 o
  -9   7   3      101.98       92.02     17.60 o
  -8   7   3        1.74        0.65      5.67 o
  -7   7   3      294.76      267.82     24.72 o
  -6   7   3      217.78      229.59     19.86 o
  -5   7   3      225.10      240.60     15.87 o
  -4   7   3     1792.41     1914.76     62.01 o
  -3   7   3      158.72      182.16     12.46 o
  -2   7   3      189.56      200.33     14.48 o
  -1   7   3       21.36       30.90      6.83 o
   0   7   3     1082.03     1134.86     40.91 o
   1   7   3      183.14      165.29     13.39 o
   2   7   3       25.82       34.81      7.42 o
   3   7   3      468.33      476.33     23.56 o
   4   7   3       42.16       43.54      8.94 o
   5   7   3      124.02      108.51     12.65 o
   6   7   3      192.02      227.41     21.46 o
   7   7   3      546.05      544.59     42.87 o
   8   7   3       18.34       26.46     13.72 o
   9   7   3      349.06      365.58     36.28 o
  10   7   3      148.91      168.52     25.15 o
  11   7   3       76.82      107.38     21.42 o
  12   7   3       70.83       63.73     17.83 o
 -12   8   3        0.01       -4.06      8.12 o
 -11   8   3       28.31       16.93     12.82 o
 -10   8   3       30.78       18.11     11.83 o
  -9   8   3       17.64       20.04     13.35 o
  -8   8   3       49.42       54.03     18.01 o
  -7   8   3      465.03      465.35     34.67 o
  -6   8   3      347.76      341.17     23.36 o
  -5   8   3       81.76       71.12     11.50 o
  -4   8   3        1.28       -0.49      2.92 o
  -3   8   3     1689.30     1765.99     82.08 o
  -2   8   3      415.61      400.84     33.60 o
  -1   8   3        3.23        2.63      5.22 o
   0   8   3      226.18      258.86     17.96 o
   1   8   3      262.58      248.78     21.73 o
   2   8   3       19.75       14.29      8.32 o
   3   8   3      141.71      134.58     18.05 o
   4   8   3       31.83       44.08     12.38 o
   5   8   3      132.34      128.54     16.27 o
   6   8   3      272.09      278.60     30.28 o
   7   8   3      674.80      693.31     50.59 o
   8   8   3       79.63       65.91     14.66 o
   9   8   3       13.17       24.05     11.51 o
  10   8   3      154.17      151.89     23.37 o
  11   8   3       42.46       -2.51     29.99 o
  12   8   3       19.69       16.98     13.85 o
 -11   9   3       15.65       12.19     10.99 o
 -10   9   3       64.35       49.50     14.96 o
  -9   9   3       62.19       44.31     17.02 o
  -8   9   3      231.29      199.45     28.12 o
  -7   9   3      400.53      423.32     41.58 o
  -6   9   3      678.68      642.20     39.86 o
  -5   9   3        0.52       -1.63      6.27 o
  -4   9   3      494.89      508.91     33.62 o
  -3   9   3     1375.03     1336.27     75.27 o
  -2   9   3       10.09       10.39     10.96 o
  -1   9   3       30.22       17.61     13.35 o
   0   9   3      171.71      171.32     21.53 o
   1   9   3      516.14      529.15     33.73 o
   2   9   3      607.80      573.88     38.18 o
   3   9   3       40.32       52.45     15.13 o
   4   9   3        3.42        3.36      7.59 o
   5   9   3      806.91      842.22     48.66 o
   6   9   3       43.17       32.14     13.77 o
   7   9   3      438.92      437.88     33.96 o
   8   9   3     1490.92     1677.66    104.58 o
   9   9   3       10.48       11.91     10.49 o
  10   9   3       62.11       39.47     20.37 o
  11   9   3       19.03       12.06     11.68 o
 -11  10   3       32.80       14.22     27.67 o
 -10  10   3       33.43       14.28     13.45 o
  -9  10   3       56.78       58.83     15.87 o
  -8  10   3       42.04       18.50     11.47 o
  -7  10   3      161.07      121.00     26.46 o
  -6  10   3       68.40       62.96     27.59 o
  -5  10   3      399.18      357.75     50.88 o
  -4  10   3       55.68       53.38     14.68 o
  -3  10   3       86.36       69.39     17.50 o
  -2  10   3      232.34      237.94     31.23 o
  -1  10   3       71.81       87.31     19.90 o
   0  10   3      142.66      128.31     29.67 o
   1  10   3        2.94       -1.00      9.73 o
   2  10   3      317.49      295.96     35.32 o
   3  10   3        0.01        2.83     10.79 o
   4  10   3       75.20       71.16     19.78 o
   5  10   3       28.31       19.22     17.51 o
   6  10   3     1053.43     1090.80     86.60 o
   7  10   3      112.22       89.50     21.28 o
   8  10   3      387.69      389.58     49.25 o
   9  10   3      309.59      317.13     44.04 o
  10  10   3       95.12       96.07     41.58 o
 -10  11   3        4.57        2.40     11.67 o
  -9  11   3       34.00       28.61     29.39 o
  -8  11   3       63.09       83.11     29.76 o
  -7  11   3       63.64       69.48     32.72 o
  -6  11   3       28.15       48.14     21.12 o
  -5  11   3       49.42       63.41     24.77 o
  -4  11   3       62.88       83.76     20.22 o
  -3  11   3      136.77      134.06     20.75 o
  -2  11   3      222.33      242.19     27.89 o
  -1  11   3      735.98      740.83     71.07 o
   0  11   3      697.47      746.86     76.77 o
   1  11   3      316.34      351.88     60.66 o
   2  11   3        2.71       -0.13     10.29 o
   3  11   3        2.22        3.00      9.69 o
   4  11   3       66.32       69.87     17.85 o
   5  11   3       93.88       93.84     25.78 o
   6  11   3        0.15        2.12      9.58 o
   7  11   3      210.30      174.03     38.57 o
   8  11   3       11.66        5.82     10.63 o
   9  11   3        0.99       -2.05     19.69 o
  -9  12   3        4.13       -0.90      9.35 o
  -8  12   3       25.14       21.74     19.05 o
  -7  12   3       51.49       63.78     25.14 o
  -6  12   3      127.33      161.54     29.38 o
  -5  12   3      536.40      633.24     59.66 o
  -4  12   3      105.45      112.54     22.67 o
  -3  12   3      462.67      425.08     33.38 o
  -2  12   3      108.22       85.39     20.53 o
  -1  12   3       12.70       10.73     11.84 o
   0  12   3       87.04       77.82     19.69 o
   1  12   3      496.08      492.60     57.38 o
   2  12   3        8.94        7.75     15.02 o
   3  12   3        0.02       -1.08      9.41 o
   4  12   3        7.14        3.90      8.05 o
   5  12   3       21.35       23.82     15.98 o
   6  12   3       21.90       36.45     15.99 o
   7  12   3        3.86        4.26      9.25 o
   8  12   3        2.42       -2.00     12.11 o
  -7  13   3        1.96       -1.53     10.01 o
  -6  13   3       16.94        6.91     14.64 o
  -5  13   3        7.96        7.31     10.96 o
  -4  13   3       62.23       68.26     17.20 o
  -3  13   3      108.92      118.03     25.85 o
  -2  13   3       63.95       67.26     17.10 o
  -1  13   3       92.15       66.78     17.04 o
   0  13   3      106.70       65.47     17.70 o
   1  13   3       16.93       11.53     15.80 o
   2  13   3        3.95        2.91     11.83 o
   3  13   3      205.77      226.24     35.67 o
   4  13   3        6.02        6.46     10.54 o
   5  13   3        7.98        6.83     13.70 o
   6  13   3        4.95        0.46      8.56 o
   7  13   3        1.52        0.52     10.98 o
  -5  14   3       20.53        4.44     31.67 o
  -4  14   3       71.21      116.79     38.73 o
  -3  14   3       18.44        5.02      9.79 o
  -2  14   3       26.17       10.88     12.93 o
  -1  14   3       17.62        4.61      6.87 o
   0  14   3        8.68        2.78     11.10 o
   1  14   3       32.16        9.30     14.95 o
   2  14   3        4.17        2.31     11.18 o
   3  14   3       42.28       31.55     14.31 o
   4  14   3       78.42       92.02     30.06 o
 -14   0   4      177.47      183.43     33.15 o
 -13   0   4        9.36       10.85     16.34 o
 -12   0   4      358.11      431.40     48.71 o
 -11   0   4      160.74      191.08     41.30 o
 -10   0   4      509.39      463.01     51.61 o
  -9   0   4     3210.89     3321.63    251.52 o
  -8   0   4      540.32      575.45     37.07 o
  -7   0   4    11822.99    11169.81    848.06 o
  -6   0   4      707.45      762.31     48.14 o
  -5   0   4    17583.35    18065.00    827.80 o
  -4   0   4    32003.60    35317.26   1837.21 o
  -3   0   4     9596.25     8419.94    397.49 o
  -2   0   4     1968.58     2049.54     77.89 o
  -1   0   4     4256.37     3871.04    140.84 o
   0   0   4    60843.23    62875.68   3477.10 o
   1   0   4    46101.14    49073.48   2596.82 o
   2   0   4    55110.98    59777.95   3097.49 o
   3   0   4     1035.19      953.82     30.32 o
   4   0   4     4473.81     4409.90    148.43 o
   5   0   4     2271.56     2232.23     81.55 o
   6   0   4     2470.28     2585.56     86.83 o
   7   0   4      280.05      370.53     27.10 o
   8   0   4     1119.49     1207.60     54.83 o
   9   0   4       44.42       62.77     15.84 o
  10   0   4        0.02       -1.48      8.70 o
  11   0   4      249.42      243.83     35.10 o
  12   0   4      931.43      947.96     90.90 o
  13   0   4        7.88       12.59     14.64 o
  14   0   4      135.76      157.59     25.13 o
 -14   1   4        7.19        5.02      7.80 o
 -13   1   4      288.87      308.37     30.55 o
 -12   1   4       29.72       40.47     15.32 o
 -11   1   4     1128.10     1134.83     62.74 o
 -10   1   4       26.93       38.57     12.72 o
  -9   1   4      429.57      385.10     24.21 o
  -8   1   4     1312.29     1332.68     69.32 o
  -7   1   4     2605.21     2659.80     94.96 o
  -6   1   4     2894.18     2889.82    101.32 o
  -5   1   4     4401.32     4495.73    129.60 o
  -4   1   4     6141.16     5766.77    162.79 o
  -3   1   4     6543.23     6101.12    158.43 o
  -2   1   4      589.09      481.40     21.32 o
  -1   1   4       87.46       66.50     11.08 o
   0   1   4    11510.40    11012.53    299.86 o
   1   1   4      749.76      814.90     23.85 o
   2   1   4     8198.72     7743.90    211.89 o
   3   1   4     4464.96     4329.58    100.88 o
   4   1   4      156.04      130.34      7.42 o
   5   1   4     1070.00     1109.56     28.36 o
   6   1   4       44.17       45.12      4.57 o
   7   1   4      390.33      401.95     17.13 o
   8   1   4      120.58      147.66     12.07 o
   9   1   4      138.14      132.88     16.89 o
  10   1   4      228.26      250.15     23.52 o
  11   1   4       59.08       63.43     12.11 o
  12   1   4      441.33      457.10     33.72 o
  13   1   4        0.98       -0.82      5.76 o
  14   1   4       38.71       31.32     12.18 o
 -14   2   4       13.96        9.94     14.87 o
 -13   2   4       12.80        5.12     10.66 o
 -12   2   4       37.49       28.57     10.72 o
 -11   2   4        1.62        2.25      7.68 o
 -10   2   4       45.84       42.62     14.30 o
  -9   2   4       11.18        8.37      5.80 o
  -8   2   4        0.62       -2.51      3.90 o
  -7   2   4       38.05       44.17      5.94 o
  -6   2   4      692.99      746.17     27.32 o
  -5   2   4      677.95      711.34     25.24 o
  -4   2   4       67.88       72.25      5.24 o
  -3   2   4     1052.85      957.07     24.50 o
  -2   2   4      266.65      180.27     15.73 o
  -1   2   4       67.85      104.25     12.73 o
   0   2   4     4172.53     3659.14     99.23 o
   1   2   4     1699.03     1545.57     43.25 o
   2   2   4      803.36      697.75     16.16 o
   3   2   4       17.87       20.92      4.46 o
   4   2   4      404.68      454.29     15.20 o
   5   2   4     1787.84     1688.28     38.62 o
   6   2   4      133.34      114.74      6.75 o
   7   2   4        1.22        3.00      5.64 o
   8   2   4       28.40       32.53      9.45 o
   9   2   4      144.09      151.45     18.70 o
  10   2   4      212.01      209.86     19.98 o
  11   2   4       91.96      104.16     17.24 o
  12   2   4       50.01       51.22     14.60 o
  13   2   4      125.72      138.00     18.34 o
  14   2   4      281.73      300.88     35.87 o
 -14   3   4        1.46        4.64     10.09 o
 -13   3   4       50.77       56.78     18.48 o
 -12   3   4       15.86       18.72     13.70 o
 -11   3   4       16.62       19.07     13.60 o
 -10   3   4        5.14        8.51      7.72 o
  -9   3   4        0.11       12.38     10.42 o
  -8   3   4       16.18       13.63      6.43 o
  -7   3   4      383.94      384.48     15.94 o
  -6   3   4      506.17      582.58     22.08 o
  -5   3   4     2733.90     2950.42     84.81 o
  -4   3   4     7043.70     7200.58    199.70 o
  -3   3   4     2613.19     2750.48     65.98 o
  -2   3   4      155.44      132.58      8.90 o
  -1   3   4        0.09        1.39      1.27 o
   0   3   4     4012.84     3681.22    104.11 o
   1   3   4     3436.49     3198.55     80.63 o
   2   3   4      111.08      107.97      6.09 o
   3   3   4      195.34      201.22      9.40 o
   4   3   4      567.48      549.29     18.03 o
   5   3   4       13.04       -0.32      3.20 o
   6   3   4      840.72      872.81     26.50 o
   7   3   4       24.99       25.44      8.32 o
   8   3   4       10.09        3.66      8.90 o
   9   3   4        2.60        6.17      9.43 o
  10   3   4       12.71       13.99     10.51 o
  11   3   4       91.68       82.71     15.43 o
  12   3   4       41.64       51.52     14.46 o
  13   3   4       15.80       14.15     10.56 o
  14   3   4        0.00       -0.20      7.35 o
 -14   4   4        3.14        2.14      7.96 o
 -13   4   4        0.00       -1.20      7.17 o
 -12   4   4       77.10       78.73     17.79 o
 -11   4   4      122.35      113.43     15.44 o
 -10   4   4      539.38      565.14     41.69 o
  -9   4   4      496.47      461.48     30.45 o
  -8   4   4      158.61      186.43     20.95 o
  -7   4   4      124.84      145.17     12.22 o
  -6   4   4     1030.81     1089.55     34.64 o
  -5   4   4        0.21        5.92      2.51 o
  -4   4   4     5019.26     5373.88    151.05 o
  -3   4   4      244.54      242.39     11.88 o
  -2   4   4      127.59      113.94      7.59 o
  -1   4   4      611.82      622.26     22.33 o
   0   4   4       40.88       60.60      7.16 o
   1   4   4     1301.14     1228.40     31.96 o
   2   4   4      154.01      181.29     10.94 o
   3   4   4       73.61       59.85      5.44 o
   4   4   4       75.99       78.37      6.97 o
   5   4   4      355.89      366.16     14.99 o
   6   4   4      564.43      591.78     23.55 o
   7   4   4       75.34       71.67     10.92 o
   8   4   4       81.06      113.39     15.98 o
   9   4   4      316.93      319.62     28.19 o
  10   4   4      221.69      246.97     25.22 o
  11   4   4       17.21       19.88      9.46 o
  12   4   4      163.67      143.20     14.96 o
  13   4   4        7.48        3.85      5.96 o
 -14   5   4        7.28        5.80     13.01 o
 -13   5   4       13.63       18.56     13.27 o
 -12   5   4        1.11        1.63      5.58 o
 -11   5   4       21.56       14.68      8.01 o
 -10   5   4        0.42        3.17      6.40 o
  -9   5   4      654.49      585.66     34.58 o
  -8   5   4     2407.40     2378.28    103.80 o
  -7   5   4      919.18      966.50     44.09 o
  -6   5   4      190.85      187.33     10.89 o
  -5   5   4       21.49       22.14      4.71 o
  -4   5   4     1621.32     1781.22     51.05 o
  -3   5   4     3265.34     3785.08    111.27 o
  -2   5   4     4463.62     4712.90    147.54 o
  -1   5   4      793.99      935.09     52.59 o
   0   5   4      606.75      806.55     30.50 o
   1   5   4       84.56       82.73     11.15 o
   2   5   4       10.51        1.42      7.50 o
   3   5   4       87.90       86.35      8.13 o
   4   5   4       97.15      126.75      9.24 o
   5   5   4      834.21      844.22     27.78 o
   6   5   4       26.72       20.03      6.98 o
   7   5   4        5.40        0.97      7.47 o
   8   5   4     1952.13     2066.42    101.92 o
   9   5   4      960.01      978.99     54.76 o
  10   5   4     1610.26     1755.33    124.94 o
  11   5   4       41.27       65.33     16.94 o
  12   5   4       20.85       16.78     10.49 o
  13   5   4       61.28       70.46     20.85 o
 -13   6   4       46.79       23.30     11.51 o
 -12   6   4       35.61       30.85      9.71 o
 -11   6   4       38.92       32.48     10.55 o
 -10   6   4       23.71       12.96      7.85 o
  -9   6   4      472.22      367.26     26.00 o
  -8   6   4      831.54      849.60     49.05 o
  -7   6   4      277.61      307.67     22.83 o
  -6   6   4     1369.50     1417.98     48.84 o
  -5   6   4      192.42      202.15     11.95 o
  -4   6   4     1120.08     1195.18     34.72 o
  -3   6   4      280.20      290.57     16.54 o
  -2   6   4       89.06       89.80     10.83 o
  -1   6   4     1482.59     1570.08     55.84 o
   0   6   4     6159.97     6685.27    216.90 o
   1   6   4     1512.90     1792.93     63.31 o
   2   6   4     2544.68     2743.72     88.52 o
   3   6   4      172.41      215.79     12.85 o
   4   6   4     1941.01     2139.47     72.24 o
   5   6   4       62.24       48.07      7.59 o
   6   6   4      223.98      214.17     18.40 o
   7   6   4      322.67      322.18     25.02 o
   8   6   4      111.11      113.54     18.22 o
   9   6   4       31.90       47.76     16.47 o
  10   6   4        1.61        3.05      9.28 o
  11   6   4       49.32       59.20     17.58 o
  12   6   4       90.19       81.45     19.42 o
  13   6   4        4.84        2.84     11.20 o
 -13   7   4       24.16        3.22     19.15 o
 -12   7   4      129.78      119.69     18.85 o
 -11   7   4       10.98        2.33      6.73 o
 -10   7   4      298.91      264.50     29.54 o
  -9   7   4        9.89        0.58      7.10 o
  -8   7   4      381.27      398.88     30.47 o
  -7   7   4       76.51       90.12     19.44 o
  -6   7   4      697.09      724.22     39.41 o
  -5   7   4      382.75      362.12     21.82 o
  -4   7   4       12.55       20.31      6.13 o
  -3   7   4      425.81      442.25     21.00 o
  -2   7   4      211.70      261.99     17.78 o
  -1   7   4      656.44      631.86     34.45 o
   0   7   4      311.42      333.06     17.00 o
   1   7   4      144.91      155.15     12.32 o
   2   7   4       43.39       48.46      6.97 o
   3   7   4      241.55      235.09     20.93 o
   4   7   4      333.81      333.48     23.83 o
   5   7   4      179.01      191.28     18.63 o
   6   7   4      232.21      254.71     25.11 o
   7   7   4      105.47       99.96     17.51 o
   8   7   4       27.97       22.76     11.41 o
   9   7   4        0.09       -3.28      9.44 o
  10   7   4       23.82       27.54     12.92 o
  11   7   4        1.94        3.87      9.64 o
  12   7   4        0.18       -2.78     10.36 o
 -12   8   4       53.19       52.37     12.78 o
 -11   8   4        2.25       -0.49      6.55 o
 -10   8   4       19.45       16.66      8.30 o
  -9   8   4       13.17        7.30     10.62 o
  -8   8   4       82.09       71.76     20.92 o
  -7   8   4        0.98       -2.75      6.25 o
  -6   8   4      287.84      290.52     22.57 o
  -5   8   4        0.01        9.77      6.20 o
  -4   8   4      437.63      421.05     25.77 o
  -3   8   4      410.39      477.11     28.24 o
  -2   8   4      421.03      410.76     30.79 o
  -1   8   4      592.88      630.65     41.44 o
   0   8   4      521.00      518.64     28.29 o
   1   8   4      670.53      699.88     31.89 o
   2   8   4      769.94      789.52     46.74 o
   3   8   4       15.67       17.82     11.08 o
   4   8   4      407.83      421.56     31.61 o
   5   8   4       17.92       31.24     11.34 o
   6   8   4       15.92       16.05     11.91 o
   7   8   4        3.65        5.12     10.30 o
   8   8   4       70.71       66.74     18.87 o
   9   8   4       62.72       64.79     15.98 o
  10   8   4        4.88        0.55      6.92 o
  11   8   4      180.23      179.49     32.74 o
  12   8   4       43.67       43.54     17.40 o
 -11   9   4        0.16       -2.28      7.76 o
 -10   9   4        0.02        0.47      7.11 o
  -9   9   4        0.16        2.29      7.67 o
  -8   9   4       24.43        6.65     10.96 o
  -7   9   4       26.56       23.92     13.14 o
  -6   9   4      425.92      381.33     42.49 o
  -5   9   4     1413.22     1489.66     93.29 o
  -4   9   4      603.28      669.74     37.03 o
  -3   9   4      250.33      214.20     19.85 o
  -2   9   4        4.59        3.28      6.67 o
  -1   9   4      407.57      412.74     30.35 o
   0   9   4      286.39      268.29     23.89 o
   1   9   4       65.11       55.22     10.96 o
   2   9   4      165.64      169.41     23.52 o
   3   9   4      518.23      533.52     40.13 o
   4   9   4      332.65      342.73     33.89 o
   5   9   4     1258.97     1418.75     75.90 o
   6   9   4      541.00      589.96     42.09 o
   7   9   4       33.68       49.20     16.85 o
   8   9   4        1.10        2.45      7.93 o
   9   9   4       73.07       51.83     16.53 o
  10   9   4       57.94       41.38     22.24 o
  11   9   4       62.43       57.76     18.25 o
 -11  10   4        0.88       -2.70     10.90 o
 -10  10   4        2.10        2.00      8.24 o
  -9  10   4       14.41        3.09      8.24 o
  -8  10   4       14.41        8.57      9.39 o
  -7  10   4       14.08        7.17      9.13 o
  -6  10   4      408.40      393.18     47.91 o
  -5  10   4      156.85      200.15     43.92 o
  -4  10   4      549.31      610.64     45.05 o
  -3  10   4       33.41       37.15     15.05 o
  -2  10   4     1078.20     1054.69     82.65 o
  -1  10   4       27.31       18.50     12.92 o
   0  10   4      370.74      366.94     47.36 o
   1  10   4        4.68        5.41     14.84 o
   2  10   4      451.33      464.67     44.59 o
   3  10   4      231.86      209.94     31.68 o
   4  10   4      375.27      341.91     32.87 o
   5  10   4      673.64      728.94     55.17 o
   6  10   4      205.10      187.97     27.09 o
   7  10   4       58.00       55.70     17.51 o
   8  10   4      330.17      342.66     47.91 o
   9  10   4       30.96        7.87     11.64 o
  10  10   4        3.90        1.84     15.14 o
 -10  11   4        6.69        4.54     10.74 o
  -9  11   4       75.16      114.25     30.11 o
  -8  11   4      182.09      228.39     41.20 o
  -7  11   4        2.23       -1.93     20.57 o
  -6  11   4       88.05       93.23     36.88 o
  -5  11   4        7.91        4.64     14.22 o
  -4  11   4      320.15      325.69     36.88 o
  -3  11   4      180.32      157.58     22.90 o
  -2  11   4       18.90       14.79     10.98 o
  -1  11   4      551.22      561.21     54.88 o
   0  11   4      652.38      628.51     57.15 o
   1  11   4     1647.15     1556.23    143.37 o
   2  11   4      674.13      692.27     68.92 o
   3  11   4      100.22      106.74     20.95 o
   4  11   4        2.06       -1.57      8.11 o
   5  11   4      107.56       98.28     26.04 o
   6  11   4      200.10      166.06     27.38 o
   7  11   4       26.05       18.44     12.66 o
   8  11   4      166.97      112.85     32.17 o
   9  11   4      267.39      249.18     78.71 o
  -8  12   4       20.96       19.91     18.32 o
  -7  12   4        8.71       -0.55     10.82 o
  -6  12   4      381.09      425.88     45.63 o
  -5  12   4        4.15        6.68     18.37 o
  -4  12   4      207.64      209.28     25.67 o
  -3  12   4      168.63      164.81     19.96 o
  -2  12   4        6.02        3.59     10.00 o
  -1  12   4       46.82       31.88     15.74 o
   0  12   4      133.35      107.39     20.33 o
   1  12   4       74.48       59.60     25.01 o
   2  12   4       20.00       21.87     21.42 o
   3  12   4        3.78        7.94     14.67 o
   4  12   4        1.04        2.36      8.86 o
   5  12   4       52.53       68.13     24.32 o
   6  12   4       34.38       24.70     54.97 o
   7  12   4        5.43        3.26      9.13 o
   8  12   4       38.22       29.42     34.24 o
  -7  13   4        1.00        0.62      8.77 o
  -6  13   4       11.94        6.63     14.33 o
  -5  13   4        0.33        0.08      6.71 o
  -4  13   4        0.08       -0.99      5.65 o
  -3  13   4       67.04       69.20     21.01 o
  -2  13   4        0.68        2.35      8.26 o
  -1  13   4       23.89       16.52     12.01 o
   0  13   4        4.52        4.54     12.68 o
   1  13   4        2.85        1.40     11.09 o
   2  13   4       37.03       44.75     21.26 o
   3  13   4        1.11       -0.60     10.40 o
   4  13   4       38.03       23.35     17.33 o
   5  13   4       10.27        5.04     15.30 o
   6  13   4        1.16        0.12      5.89 o
  -5  14   4        0.11        0.43     13.99 o
  -4  14   4        0.82       -2.13     11.45 o
  -3  14   4        3.45        2.06     11.36 o
  -2  14   4        2.64        0.28      5.12 o
  -1  14   4        4.36       -0.18      5.75 o
   0  14   4        2.72        2.30     10.87 o
   1  14   4        3.08        2.24     13.26 o
   2  14   4       16.50        8.81     14.55 o
   3  14   4        0.90       -0.89      8.14 o
 -14   1   5      103.16       98.45     15.40 o
 -13   1   5        2.30       -1.89      6.93 o
 -12   1   5      176.23      169.55     20.20 o
 -11   1   5       54.00       29.32     13.84 o
 -10   1   5      443.42      454.98     40.20 o
  -9   1   5      221.58      215.92     20.62 o
  -8   1   5       17.71       19.38      5.15 o
  -7   1   5     2753.46     2712.07    101.04 o
  -6   1   5       29.47      106.84     18.10 o
  -5   1   5     1612.67     1646.70     49.04 o
  -4   1   5       16.58        6.23      3.30 o
  -3   1   5     5490.48     5286.72    143.40 o
  -2   1   5     6685.32     5713.05    163.88 o
  -1   1   5    12210.06    11471.53    358.68 o
   0   1   5     1743.74     1535.97     40.22 o
   1   1   5    43062.97    42944.30   1376.55 o
   2   1   5     8908.69     8546.40    213.47 o
   3   1   5     1998.51     1928.31     45.74 o
   4   1   5      627.70      580.92     16.68 o
   5   1   5      664.65      605.48     16.68 o
   6   1   5     1954.32     2094.31     48.44 o
   7   1   5      138.30      148.78     10.10 o
   8   1   5        4.23        1.02      4.00 o
   9   1   5       38.35       36.37     10.01 o
  10   1   5        1.85        0.22      4.88 o
  11   1   5        1.99        6.83      8.36 o
  12   1   5       75.33       87.99     16.47 o
  13   1   5        0.04       -1.55      7.28 o
  14   1   5       92.98      107.76     21.78 o
 -14   2   5       18.02        7.77      9.42 o
 -13   2   5        3.09        2.66      8.84 o
 -12   2   5       88.56       71.61     22.72 o
 -11   2   5        0.07       -4.90     11.45 o
 -10   2   5       97.07       98.21     17.11 o
  -9   2   5      129.52      123.86     13.00 o
  -8   2   5      384.94      401.70     17.40 o
  -7   2   5      180.89      186.84     11.08 o
  -6   2   5      461.57      454.83     16.66 o
  -5   2   5      335.25      386.12     13.45 o
  -4   2   5     2818.17     2862.22     71.03 o
  -3   2   5     1100.24      974.40     25.37 o
  -2   2   5     2939.52     2869.13     74.54 o
  -1   2   5     5057.83     4846.05    147.85 o
   0   2   5     3304.45     3172.50     84.20 o
   1   2   5       57.38       62.58      6.30 o
   2   2   5    14531.10    14019.71    386.47 o
   3   2   5     1282.82     1283.60     30.44 o
   4   2   5       77.30       96.28      7.45 o
   5   2   5      800.66      873.41     21.60 o
   6   2   5      513.53      489.22     13.75 o
   7   2   5      513.96      520.22     22.92 o
   8   2   5     1348.44     1323.81     66.04 o
   9   2   5       11.91       14.69     10.50 o
  10   2   5        1.18        7.04      7.92 o
  11   2   5       92.21       78.65     15.27 o
  12   2   5      197.36      196.75     21.90 o
  13   2   5      134.25      123.01     16.88 o
  14   2   5      122.74      124.20     24.55 o
 -14   3   5       11.36        7.57     10.46 o
 -13   3   5        0.98        0.14      9.05 o
 -12   3   5        7.42        8.15     12.01 o
 -11   3   5       55.27       51.73     19.47 o
 -10   3   5       26.00       14.36      9.73 o
  -9   3   5       25.33       22.18     10.86 o
  -8   3   5       10.35        9.51      5.48 o
  -7   3   5      108.92       98.06      8.21 o
  -6   3   5       14.01       16.03      5.38 o
  -5   3   5       23.18       29.05      4.19 o
  -4   3   5      353.23      490.01     29.59 o
  -3   3   5      139.23      118.34      5.53 o
  -2   3   5       47.73       40.07      4.83 o
  -1   3   5      284.93      282.06     14.16 o
   0   3   5      471.64      411.97     15.24 o
   1   3   5        5.89       17.61      4.11 o
   2   3   5     1866.22     1800.18     43.16 o
   3   3   5      674.63      686.85     21.75 o
   4   3   5        0.06      -10.80     10.80 o
   5   3   5     2705.44     2874.96     84.96 o
   6   3   5       74.31       76.44      6.47 o
   7   3   5     1269.36     1304.84     63.80 o
   8   3   5       41.97       36.31     16.20 o
   9   3   5       32.54       29.24     14.86 o
  10   3   5        2.17        0.10      5.02 o
  11   3   5       52.33       58.48     13.95 o
  12   3   5        1.49        2.03      8.04 o
  13   3   5      189.09      192.37     37.00 o
 -14   4   5       17.83       17.15     11.57 o
 -13   4   5       16.56       34.65     18.11 o
 -12   4   5        2.89        3.48      9.45 o
 -11   4   5       69.69       45.83     13.36 o
 -10   4   5        9.32        4.44      6.74 o
  -9   4   5     1013.00      946.97     47.76 o
  -8   4   5      457.50      443.54     30.72 o
  -7   4   5       22.62       20.28      7.33 o
  -6   4   5      289.87      344.35     16.92 o
  -5   4   5      258.30      255.02     11.23 o
  -4   4   5     1476.88     1626.18     46.01 o
  -3   4   5     2072.67     2079.56     62.32 o
  -2   4   5       33.84       25.06      3.89 o
  -1   4   5      967.91      936.78     30.51 o
   0   4   5       53.94       42.20      7.29 o
   1   4   5      121.56      127.89      7.64 o
   2   4   5      387.68      357.27     16.91 o
   3   4   5     3863.24     4338.23    124.85 o
   4   4   5      857.53      930.76     27.51 o
   5   4   5      446.90      473.25     16.31 o
   6   4   5     1285.23     1291.81     44.62 o
   7   4   5       34.52       27.90     10.03 o
   8   4   5       21.09       16.33     12.16 o
   9   4   5      294.57      331.69     35.26 o
  10   4   5       32.49       39.38     17.89 o
  11   4   5        5.90        4.72      7.60 o
  12   4   5       21.89       11.99      8.45 o
  13   4   5       56.06       33.58     14.35 o
 -14   5   5       19.59       18.76     13.28 o
 -13   5   5        8.12        5.09      7.58 o
 -12   5   5        3.20        0.96      5.38 o
 -11   5   5      377.80      384.14     27.57 o
 -10   5   5      210.73      234.10     21.31 o
  -9   5   5      690.53      643.82     36.95 o
  -8   5   5      212.05      193.20     20.87 o
  -7   5   5       26.38       24.32      8.32 o
  -6   5   5        3.97       -2.94      3.26 o
  -5   5   5        5.38        6.67      4.03 o
  -4   5   5     3005.28     3215.07     90.26 o
  -3   5   5     1154.84     1145.18     35.23 o
  -2   5   5     2527.35     2755.49     82.90 o
  -1   5   5      839.48      915.86     30.90 o
   0   5   5     2434.96     2625.60     85.41 o
   1   5   5     2192.61     2348.35     84.59 o
   2   5   5     2323.84     2394.75     73.69 o
   3   5   5       38.24       28.59      6.46 o
   4   5   5      159.56      173.40      9.99 o
   5   5   5      305.76      295.11     15.52 o
   6   5   5      196.28      198.55     14.39 o
   7   5   5       24.22       18.12      9.39 o
   8   5   5      136.14      132.93     24.86 o
   9   5   5      140.33      137.19     26.42 o
  10   5   5      368.94      430.26     44.77 o
  11   5   5        2.99        5.30     11.82 o
  12   5   5        4.62        2.45      5.69 o
  13   5   5        2.07        0.52      9.39 o
 -13   6   5        1.50        2.53      5.58 o
 -12   6   5       91.67       66.90     12.75 o
 -11   6   5       10.69        7.80      6.94 o
 -10   6   5       20.09       15.27      8.26 o
  -9   6   5      156.50      164.85     19.15 o
  -8   6   5        2.11        5.37      7.91 o
  -7   6   5      574.12      645.83     50.08 o
  -6   6   5     1085.58     1164.58     47.79 o
  -5   6   5        6.33       16.98      6.65 o
  -4   6   5       22.71       27.21      6.57 o
  -3   6   5     1700.99     1762.59     65.07 o
  -2   6   5     3355.46     3684.21    128.23 o
  -1   6   5       69.47       47.07      8.40 o
   0   6   5      427.29      425.56     19.78 o
   1   6   5       98.17      110.91     11.60 o
   2   6   5      344.58      311.15     16.39 o
   3   6   5      186.41      177.25     11.39 o
   4   6   5        7.80        7.76      5.29 o
   5   6   5       21.55       24.23      6.65 o
   6   6   5      126.61      131.91     13.90 o
   7   6   5       19.73       23.63      9.50 o
   8   6   5      287.06      288.70     28.45 o
   9   6   5        0.23       -2.34     10.24 o
  10   6   5       55.71       60.54     21.19 o
  11   6   5        5.24        4.26     10.98 o
  12   6   5       10.01        7.54     10.24 o
 -13   7   5       14.82        5.58     12.12 o
 -12   7   5        3.11        2.09      4.99 o
 -11   7   5        3.73        7.04      6.72 o
 -10   7   5      118.01      109.79     16.66 o
  -9   7   5      101.72      108.22     18.42 o
  -8   7   5       62.67       37.01     14.37 o
  -7   7   5      260.47      274.45     29.85 o
  -6   7   5      145.30      136.97     14.93 o
  -5   7   5       11.06       14.97      7.06 o
  -4   7   5       19.86       24.93      6.78 o
  -3   7   5      167.42      178.56     15.28 o
  -2   7   5      446.52      498.70     24.52 o
  -1   7   5      670.70      669.11     38.49 o
   0   7   5      235.25      265.70     15.95 o
   1   7   5      844.60      914.98     33.55 o
   2   7   5      102.46       89.05     10.72 o
   3   7   5       79.15       71.92     11.41 o
   4   7   5      213.99      214.59     19.94 o
   5   7   5        0.24        0.05      4.03 o
   6   7   5       32.38       29.35     12.69 o
   7   7   5        2.33        5.95      7.97 o
   8   7   5       45.01       45.12     12.47 o
   9   7   5      338.54      335.69     32.38 o
  10   7   5       39.18       30.30     14.48 o
  11   7   5       92.11       98.32     22.66 o
  12   7   5       57.58       49.92     24.33 o
 -12   8   5        0.39        1.84      8.32 o
 -11   8   5       40.67       12.19      7.63 o
 -10   8   5      123.86      121.35     20.93 o
  -9   8   5      215.97      175.44     22.33 o
  -8   8   5        5.68        0.79      8.75 o
  -7   8   5        9.80        9.22      9.56 o
  -6   8   5      436.64      469.76     33.20 o
  -5   8   5      139.25      140.34     16.02 o
  -4   8   5       85.01       76.13     10.79 o
  -3   8   5        0.35        0.63      6.10 o
  -2   8   5       67.26       75.83     13.91 o
  -1   8   5      236.35      234.59     23.92 o
   0   8   5        5.56        1.53      4.01 o
   1   8   5       17.72       22.22      7.09 o
   2   8   5      539.19      602.82     38.88 o
   3   8   5      235.93      252.33     29.02 o
   4   8   5       80.07       99.83     18.83 o
   5   8   5      614.75      694.38     45.46 o
   6   8   5     2382.25     2617.80    132.14 o
   7   8   5      706.66      747.72     50.38 o
   8   8   5      130.81      127.31     22.17 o
   9   8   5       11.07        7.99     15.24 o
  10   8   5       11.66        4.51     21.29 o
  11   8   5       58.50       53.29     26.81 o
 -11   9   5       60.40       73.21     15.27 o
 -10   9   5        2.63       -0.35      5.79 o
  -9   9   5        6.81       12.86      9.89 o
  -8   9   5        1.11        3.76      8.13 o
  -7   9   5      202.23      238.56     25.03 o
  -6   9   5       21.42       13.46      8.59 o
  -5   9   5        8.81        6.22      7.81 o
  -4   9   5       33.64       34.18     10.91 o
  -3   9   5        0.11       -8.17      9.29 o
  -2   9   5        0.40       13.23     10.14 o
  -1   9   5        0.00        0.97      6.04 o
   0   9   5        9.04        6.33      7.43 o
   1   9   5       73.07       62.26     17.86 o
   2   9   5      429.60      468.82     38.20 o
   3   9   5      748.90      730.01     43.88 o
   4   9   5       26.33       33.61     14.12 o
   5   9   5     1207.28     1296.52     74.78 o
   6   9   5        0.24       -0.41      7.56 o
   7   9   5      179.15      159.44     29.32 o
   8   9   5      523.24      554.10     53.11 o
   9   9   5       13.38       11.30     17.42 o
  10   9   5      103.01       90.77     25.09 o
  11   9   5        0.45        0.18      6.77 o
 -11  10   5       45.57       65.70     42.81 o
 -10  10   5       37.03       14.91     14.62 o
  -9  10   5        3.46       -0.63      6.43 o
  -8  10   5      104.32      113.85     20.44 o
  -7  10   5      539.54      525.49     53.22 o
  -6  10   5       71.40       70.39     17.59 o
  -5  10   5       33.19        9.31     10.96 o
  -4  10   5      361.69      315.99     31.14 o
  -3  10   5      222.87      245.01     29.15 o
  -2  10   5     1972.70     2087.54    214.43 o
  -1  10   5        5.93        3.61      9.37 o
   0  10   5     1857.84     1890.91    119.83 o
   1  10   5     2131.59     2080.55    168.69 o
   2  10   5      120.23      127.60     25.62 o
   3  10   5      147.88      142.56     21.04 o
   4  10   5      125.05      132.44     22.17 o
   5  10   5      338.54      354.81     28.19 o
   6  10   5       14.51       18.62     11.05 o
   7  10   5        4.33        3.35      7.52 o
   8  10   5       41.07       22.97     15.24 o
   9  10   5       31.84        7.12     12.57 o
  10  10   5        6.06        5.00     15.62 o
 -10  11   5       39.13       45.63     25.69 o
  -9  11   5        0.38       -1.29      3.62 o
  -8  11   5       11.01        6.88     15.31 o
  -7  11   5       25.31       21.25     23.67 o
  -6  11   5      214.32      238.07     36.18 o
  -5  11   5      225.84      265.67     45.59 o
  -4  11   5       25.39       25.42     11.75 o
  -3  11   5       16.93        9.22     10.97 o
  -2  11   5       70.92       82.90     17.89 o
  -1  11   5       76.01       53.13     19.99 o
   0  11   5      172.28      141.03     23.42 o
   1  11   5        1.31        5.94     15.81 o
   2  11   5        3.76        1.29     15.37 o
   3  11   5       71.56       95.60     27.26 o
   4  11   5        0.28        1.92      7.65 o
   5  11   5       15.08       23.47     15.55 o
   6  11   5       41.52       33.81     14.48 o
   7  11   5       68.57       51.64     16.71 o
   8  11   5      367.52      268.97     82.82 o
   9  11   5        7.24        5.36     15.48 o
  -8  12   5       11.69        9.58     14.98 o
  -7  12   5       10.97        8.63     19.08 o
  -6  12   5       24.89       43.81     20.59 o
  -5  12   5       21.95       23.93     16.90 o
  -4  12   5      117.97      121.61     20.18 o
  -3  12   5       12.55       11.56     10.48 o
  -2  12   5      203.45      179.69     27.61 o
  -1  12   5       35.63       33.11     15.41 o
   0  12   5       28.64       23.16     20.92 o
   1  12   5      105.99      135.56     31.36 o
   2  12   5      101.04      115.20     29.79 o
   3  12   5       30.55       37.13     20.71 o
   4  12   5        1.88        5.00     10.15 o
   5  12   5       57.42       49.21     22.59 o
   6  12   5       38.67       32.57     14.94 o
   7  12   5       28.57       24.76     11.97 o
   8  12   5        4.35        0.09     13.62 o
  -7  13   5       20.38        3.47     10.93 o
  -6  13   5       23.91       22.70     18.21 o
  -5  13   5        2.20        1.89      8.91 o
  -4  13   5       54.09       55.84     15.66 o
  -3  13   5      227.80      287.43     36.26 o
  -2  13   5       29.58       31.05     13.67 o
  -1  13   5        6.99        5.42      8.40 o
   0  13   5       56.35       52.53     24.66 o
   1  13   5        0.02        2.29      9.99 o
   2  13   5        1.50       -0.11     12.56 o
   3  13   5       60.78       54.17     18.38 o
   4  13   5        0.01       -0.21      5.45 o
   5  13   5       40.00       20.35     21.61 o
   6  13   5        3.12        0.36      6.63 o
  -5  14   5       20.48       10.78     20.71 o
  -4  14   5        2.65        2.46     10.77 o
  -3  14   5       14.31        5.45     11.48 o
  -2  14   5       17.82       -1.77      7.29 o
  -1  14   5       20.44       26.99     21.31 o
   0  14   5        4.22        1.78     10.81 o
   1  14   5        2.13       -0.08      8.85 o
   2  14   5        9.10        4.33     15.15 o
   3  14   5       17.67       -1.03     14.28 o
   4  14   5       57.04       86.54     32.41 o
 -14   0   6        0.04       -2.62      9.07 o
 -13   0   6      237.51      224.82     29.49 o
 -12   0   6       64.99       42.12     16.74 o
 -11   0   6     2006.67     2197.69    150.30 o
 -10   0   6    14116.12    16220.64   1942.69 o
  -9   0   6      743.60      715.53     57.21 o
  -8   0   6     3042.43     3044.70    358.05 o
  -7   0   6     3666.15     3409.16    356.59 o
  -6   0   6      361.54      308.51     14.97 o
  -5   0   6       38.99       36.95      7.01 o
  -4   0   6     2859.47     3048.72     98.01 o
  -3   0   6     1638.67     1577.16     54.30 o
  -2   0   6      307.90      280.62     14.19 o
  -1   0   6    37247.60    35526.41   1739.08 o
   0   0   6    80523.20    87969.70   5847.59 o
   1   0   6    72694.29    81040.41   4348.98 o
   2   0   6     2419.72     2493.52     77.63 o
   3   0   6     5352.08     5351.86    174.95 o
   4   0   6     1997.66     1927.85     63.95 o
   5   0   6        1.59       27.54      7.85 o
   6   0   6      329.59      346.11     16.20 o
   7   0   6      450.80      458.20     24.32 o
   8   0   6      525.32      474.99     31.88 o
   9   0   6      597.35      566.05     38.40 o
  10   0   6       62.37       50.70     21.30 o
  11   0   6       26.54       23.36     13.46 o
  12   0   6      657.43      641.93     72.15 o
  13   0   6       21.06       15.06     15.54 o
 -14   1   6       10.72        6.75     10.57 o
 -13   1   6       15.06       14.31      8.54 o
 -12   1   6       27.30       46.06     24.38 o
 -11   1   6      556.30      624.78     44.56 o
 -10   1   6      170.24      160.60     23.46 o
  -9   1   6      474.57      482.68     28.53 o
  -8   1   6     1001.20      939.69     47.24 o
  -7   1   6     2840.75     2821.22    129.11 o
  -6   1   6     3366.13     3549.96    125.28 o
  -5   1   6      145.87      150.55      7.28 o
  -4   1   6      179.07      191.96     10.02 o
  -3   1   6     3163.40     3043.99     76.71 o
  -2   1   6       76.57       69.17      6.97 o
  -1   1   6      638.48      580.10     26.59 o
   0   1   6     8526.95     8183.77    210.71 o
   1   1   6     8396.01     7864.91    182.41 o
   2   1   6     4231.27     3979.53     87.05 o
   3   1   6      221.83      196.41      9.52 o
   4   1   6     1300.43     1363.58     33.65 o
   5   1   6       31.49       33.02      4.30 o
   6   1   6      526.03      578.36     16.16 o
   7   1   6      700.49      719.67     26.88 o
   8   1   6       22.74       30.48      7.29 o
   9   1   6       98.66       85.37     15.06 o
  10   1   6        0.03        1.39      5.43 o
  11   1   6        5.00       10.47      9.85 o
  12   1   6        8.51       10.74      8.93 o
  13   1   6        0.00        0.07      5.47 o
 -14   2   6        5.12        6.85      8.80 o
 -13   2   6        1.44       -0.86      7.51 o
 -12   2   6        5.01        1.05      7.56 o
 -11   2   6       26.08       24.67     20.58 o
 -10   2   6        1.03        2.51      7.10 o
  -9   2   6      216.39      183.58     19.41 o
  -8   2   6       10.28       14.34      5.87 o
  -7   2   6       77.27       78.87      8.04 o
  -6   2   6       35.38       26.70      6.06 o
  -5   2   6        6.65        0.46      3.20 o
  -4   2   6      655.41      633.81     20.67 o
  -3   2   6      722.08      628.49     18.08 o
  -2   2   6       11.88       10.44      3.72 o
  -1   2   6       55.42       44.48      5.05 o
   0   2   6     2663.19     2617.73     59.94 o
   1   2   6     4419.34     4165.90    105.15 o
   2   2   6     9188.59     9089.47    244.79 o
   3   2   6     1377.90     1335.81     33.05 o
   4   2   6        3.75      119.92     11.48 o
   5   2   6       28.87       26.27      3.99 o
   6   2   6      587.88      586.93     16.85 o
   7   2   6     1076.58     1042.23     43.95 o
   8   2   6        1.88        6.99      9.34 o
   9   2   6       68.84       87.28     16.77 o
  10   2   6        0.08        0.40      4.73 o
  11   2   6       13.01       17.12      8.32 o
  12   2   6       12.75       16.14     10.56 o
  13   2   6        1.18        1.24     10.46 o
 -14   3   6       43.93       40.14     15.02 o
 -13   3   6       49.56       74.66     19.49 o
 -12   3   6        0.22        3.69     10.14 o
 -11   3   6       31.03       38.65     13.75 o
 -10   3   6        1.91        3.68      8.59 o
  -9   3   6      285.94      266.49     24.97 o
  -8   3   6       15.64       15.55      6.01 o
  -7   3   6      261.44      252.82     14.71 o
  -6   3   6      126.10       94.76      8.24 o
  -5   3   6     2193.72     2340.81     62.40 o
  -4   3   6      257.99      277.16      9.58 o
  -3   3   6        5.70        4.98      2.03 o
  -2   3   6     2734.22     2676.80     72.80 o
  -1   3   6       56.91       67.48      8.72 o
   0   3   6      527.05      504.50     19.87 o
   1   3   6        1.64        2.73      2.85 o
   2   3   6       38.20       31.90      4.07 o
   3   3   6     1618.11     1644.19     44.99 o
   4   3   6      157.97      143.03      9.16 o
   5   3   6       38.42       42.11      5.34 o
   6   3   6      201.05      218.04     11.36 o
   7   3   6       85.96       81.82     13.06 o
   8   3   6      328.42      337.19     26.55 o
   9   3   6       74.59       74.53     18.69 o
  10   3   6       26.41       20.61     10.14 o
  11   3   6        9.04       10.26      7.49 o
  12   3   6        9.95        7.92      7.70 o
  13   3   6       10.17        3.49      7.41 o
 -14   4   6       11.56       10.55      9.94 o
 -13   4   6        2.25        1.83      7.25 o
 -12   4   6       16.81        6.75     12.98 o
 -11   4   6        9.08       -3.13      6.73 o
 -10   4   6      127.43      131.44     19.88 o
  -9   4   6       13.12        6.29      7.87 o
  -8   4   6       80.92       81.52     12.52 o
  -7   4   6        0.04        0.17      4.78 o
  -6   4   6       33.81       47.40      9.57 o
  -5   4   6     3421.32     3827.33    115.18 o
  -4   4   6      196.26      165.41     10.50 o
  -3   4   6     1669.42     1783.81     62.08 o
  -2   4   6      132.28      313.61     29.11 o
  -1   4   6      156.01      153.37      9.16 o
   0   4   6     1221.75     1301.58     37.92 o
   1   4   6      883.50     1037.67     31.54 o
   2   4   6      858.86      879.62     22.56 o
   3   4   6      657.59      702.77     23.96 o
   4   4   6       81.92       82.96      7.96 o
   5   4   6      379.60      440.01     16.37 o
   6   4   6       30.77       20.43      5.90 o
   7   4   6      176.62      218.56     26.26 o
   8   4   6      111.38       97.38     18.10 o
   9   4   6       29.55       27.39     14.96 o
  10   4   6       25.94       43.22     16.21 o
  11   4   6      184.17      241.85     27.87 o
  12   4   6       94.02       84.14     15.89 o
  13   4   6       15.46        9.64      8.33 o
 -14   5   6       38.09       41.29     35.76 o
 -13   5   6       51.60       51.22     15.03 o
 -12   5   6        1.78        2.41      5.25 o
 -11   5   6       38.45       30.55     12.01 o
 -10   5   6      147.71      134.22     19.95 o
  -9   5   6      926.25      979.72     49.26 o
  -8   5   6      139.99      124.87     15.92 o
  -7   5   6      120.73      132.04     14.06 o
  -6   5   6       43.17       42.80      6.79 o
  -5   5   6       20.36       17.13      4.81 o
  -4   5   6        0.34        1.76      2.25 o
  -3   5   6     1143.46     1336.34     43.95 o
  -2   5   6     2112.02     2261.91     81.06 o
  -1   5   6     1266.15     1295.72     56.83 o
   0   5   6       13.17       20.75      6.01 o
   1   5   6      146.06      169.01     15.02 o
   2   5   6     3199.04     3239.22     98.73 o
   3   5   6      157.98      180.11     10.50 o
   4   5   6      501.56      576.11     19.61 o
   5   5   6      580.27      565.93     22.19 o
   6   5   6       30.30       27.25      7.31 o
   7   5   6      532.47      540.28     38.47 o
   8   5   6        0.10       -1.85      9.69 o
   9   5   6        0.73        0.47      7.92 o
  10   5   6      769.54      773.18     54.89 o
  11   5   6       84.03      103.07     20.02 o
  12   5   6        2.00        3.05      8.81 o
  13   5   6        0.69        2.57     11.24 o
 -13   6   6        0.15       -0.76      7.39 o
 -12   6   6      314.93      273.29     23.32 o
 -11   6   6      297.17      259.52     24.34 o
 -10   6   6       19.17       21.75     10.79 o
  -9   6   6     2886.49     2994.53    151.27 o
  -8   6   6      185.48      204.12     23.55 o
  -7   6   6       32.65       37.56     16.42 o
  -6   6   6       37.12       32.83      8.26 o
  -5   6   6       32.35       35.44      7.79 o
  -4   6   6      138.82      153.34     11.20 o
  -3   6   6     2026.11     2155.90    102.96 o
  -2   6   6        3.05        2.51      5.01 o
  -1   6   6        2.07        2.55      3.68 o
   0   6   6       37.80       50.24      8.44 o
   1   6   6       76.08       55.13      8.55 o
   2   6   6       63.36       67.90     10.92 o
   3   6   6      484.28      447.57     20.38 o
   4   6   6      741.87      765.05     30.82 o
   5   6   6      350.34      387.03     21.61 o
   6   6   6       36.69       45.23     10.94 o
   7   6   6       13.68        6.02      8.09 o
   8   6   6      192.43      196.33     25.87 o
   9   6   6     1288.63     1293.64    125.22 o
  10   6   6      383.29      403.64     43.43 o
  11   6   6        4.90        3.79      9.53 o
  12   6   6       59.50       61.94     18.83 o
 -13   7   6        3.44        0.83      7.92 o
 -12   7   6       60.37       44.78     16.74 o
 -11   7   6        2.96        1.52      5.71 o
 -10   7   6        4.46        3.26      6.64 o
  -9   7   6      607.88      594.79     38.71 o
  -8   7   6      212.02      231.23     29.72 o
  -7   7   6       41.23       35.78     14.47 o
  -6   7   6        0.67       -1.23      4.68 o
  -5   7   6       25.41       50.84     12.08 o
  -4   7   6       57.93       66.55     10.80 o
  -3   7   6      507.41      506.56     28.75 o
  -2   7   6      616.58      595.39     31.92 o
  -1   7   6     1528.96     1475.91    115.11 o
   0   7   6      209.43      215.86     13.08 o
   1   7   6      194.51      187.12     12.47 o
   2   7   6       73.45      111.76     13.19 o
   3   7   6      492.31      475.54     34.75 o
   4   7   6      309.13      314.27     24.78 o
   5   7   6      712.64      697.02     36.45 o
   6   7   6      300.85      313.88     26.48 o
   7   7   6      407.06      427.09     31.14 o
   8   7   6        7.54        4.75      8.84 o
   9   7   6      298.70      297.36     32.90 o
  10   7   6       17.74       16.01     13.36 o
  11   7   6        9.39        2.56     13.20 o
  12   7   6        0.52       -0.70      9.50 o
 -12   8   6        0.00        0.26      5.47 o
 -11   8   6       45.32       47.11     12.55 o
 -10   8   6       17.27        9.68      6.68 o
  -9   8   6        1.22        0.80      5.07 o
  -8   8   6       39.64       35.88     12.39 o
  -7   8   6       44.73       48.10     15.77 o
  -6   8   6       21.99       12.13      8.47 o
  -5   8   6      381.75      428.06     30.24 o
  -4   8   6      368.96      406.69     27.16 o
  -3   8   6        0.03       14.69     10.48 o
  -2   8   6       29.80       22.66     11.30 o
  -1   8   6      240.49      216.87     22.38 o
   0   8   6      129.82      119.70     14.43 o
   1   8   6     2070.49     2242.27     92.32 o
   2   8   6      517.25      540.12     31.33 o
   3   8   6      750.07      808.51     48.03 o
   4   8   6      110.41      101.02     20.05 o
   5   8   6      656.28      661.67     44.43 o
   6   8   6      108.87      105.11     24.01 o
   7   8   6       82.99       88.23     16.91 o
   8   8   6      743.86      775.94     66.85 o
   9   8   6        5.41        2.45     17.89 o
  10   8   6       21.16       21.47     24.39 o
  11   8   6       20.70       17.75     17.10 o
 -11   9   6        3.34        2.74      6.29 o
 -10   9   6        0.75       -0.65      5.51 o
  -9   9   6        4.74        4.09      9.33 o
  -8   9   6       57.02       62.43     12.93 o
  -7   9   6      131.19      125.44     18.32 o
  -6   9   6      575.14      588.95     36.25 o
  -5   9   6      587.11      590.73     44.14 o
  -4   9   6       76.43       78.85     14.14 o
  -3   9   6      156.89      137.16     17.66 o
  -2   9   6      289.51      289.78     24.73 o
  -1   9   6        0.21       -3.60      6.55 o
   0   9   6       54.18       30.00     10.70 o
   1   9   6      349.38      349.10     35.56 o
   2   9   6      327.71      327.85     27.71 o
   3   9   6      112.00      107.22     19.22 o
   4   9   6      173.69      192.82     23.14 o
   5   9   6      298.04      310.66     29.09 o
   6   9   6      227.60      234.95     34.97 o
   7   9   6      649.90      659.40     52.51 o
   8   9   6        9.84        6.91     11.10 o
   9   9   6      305.97      313.24     82.31 o
  10   9   6        0.26       -0.57      9.86 o
 -10  10   6       17.25        2.89      7.91 o
  -9  10   6       12.42        4.03      8.09 o
  -8  10   6       13.32       -0.53      7.43 o
  -7  10   6        5.39        0.18      7.98 o
  -6  10   6       34.99       29.26     16.60 o
  -5  10   6      283.64      281.78     32.13 o
  -4  10   6      985.77     1117.73     65.29 o
  -3  10   6     1405.85     1477.14     82.74 o
  -2  10   6      897.95      878.03     86.53 o
  -1  10   6      585.85      590.96     54.79 o
   0  10   6     1360.06     1357.99     96.87 o
   1  10   6       18.05       11.56     13.88 o
   2  10   6      403.92      373.32     39.38 o
   3  10   6      241.26      238.06     28.32 o
   4  10   6      587.56      603.62     39.57 o
   5  10   6      913.46     1001.04     54.14 o
   6  10   6        0.90       -3.61      9.00 o
   7  10   6      135.61      124.06     20.18 o
   8  10   6        9.83        1.52      8.20 o
   9  10   6       14.90        9.34     14.12 o
  10  10   6        0.96        2.31     12.23 o
  -9  11   6       14.22        4.34     11.55 o
  -8  11   6        0.11        2.08     15.70 o
  -7  11   6       13.83       13.03     21.33 o
  -6  11   6       43.09       31.92     17.86 o
  -5  11   6       29.96       19.12     17.23 o
  -4  11   6      660.32      713.88     54.98 o
  -3  11   6      463.69      417.29     50.92 o
  -2  11   6        5.07        3.91      8.87 o
  -1  11   6      281.04      264.90     35.70 o
   0  11   6      277.57      305.99     59.98 o
   1  11   6       16.49       18.79     20.36 o
   2  11   6      355.98      387.25     53.55 o
   3  11   6      106.20      103.82     32.96 o
   4  11   6        0.00       -1.47      6.19 o
   5  11   6       35.02       30.40     14.22 o
   6  11   6       67.56       16.14     11.16 o
   7  11   6       63.44       44.26     29.89 o
   8  11   6       41.32        2.84     17.93 o
   9  11   6        2.66        5.28     15.36 o
  -8  12   6       39.60       20.95     17.01 o
  -7  12   6       30.42       24.40     23.55 o
  -6  12   6       44.03       53.48     22.55 o
  -5  12   6       69.93       86.41     23.63 o
  -4  12   6        0.98        0.50      4.93 o
  -3  12   6       12.36        8.22      9.59 o
  -2  12   6      387.07      401.56     41.19 o
  -1  12   6        0.69       -2.33      8.00 o
   0  12   6       12.67        6.10     16.78 o
   1  12   6        3.95        6.19     16.15 o
   2  12   6       50.78       56.99     23.00 o
   3  12   6      172.69      200.42     29.72 o
   4  12   6       32.61       32.38     15.51 o
   5  12   6       12.30       18.27     14.37 o
   6  12   6        1.21       -2.97      8.52 o
   7  12   6        0.24        0.41      3.93 o
  -7  13   6       23.93       12.11     13.52 o
  -6  13   6       20.44       19.51     17.30 o
  -5  13   6        4.38        7.66     10.85 o
  -4  13   6       67.94       77.80     17.46 o
  -3  13   6       20.38       10.39     11.27 o
  -2  13   6      129.01      148.80     25.18 o
  -1  13   6       13.40        9.30     15.04 o
   0  13   6       33.58       24.45     19.89 o
   1  13   6        5.34        2.04     13.04 o
   2  13   6       33.98       16.80     18.37 o
   3  13   6       17.09       16.01     19.04 o
   4  13   6        3.80        1.66      9.13 o
   5  13   6       67.39       77.75     30.08 o
   6  13   6        7.49        0.42      8.28 o
  -4  14   6        2.23        3.18     14.12 o
  -3  14   6       45.26       16.83     34.10 o
  -2  14   6        1.00       -0.45      8.82 o
  -1  14   6       22.99        9.35     15.73 o
   0  14   6        0.70        3.15     13.31 o
   1  14   6       33.97        7.55     17.82 o
   2  14   6        0.12        1.28     12.38 o
   3  14   6        1.69        2.40      9.67 o
 -14   1   7        2.04        4.81     10.52 o
 -13   1   7       26.02       22.39     13.16 o
 -12   1   7       13.90       10.16      7.33 o
 -11   1   7      466.66      438.06     36.61 o
 -10   1   7     2264.71     2328.74    119.69 o
  -9   1   7      534.83      552.41     36.07 o
  -8   1   7        0.21        0.60      3.86 o
  -7   1   7      952.51      857.07     46.67 o
  -6   1   7     1952.34     2091.55     85.77 o
  -5   1   7      491.17      530.05     18.34 o
  -4   1   7     1783.58     1770.74     47.70 o
  -3   1   7      186.16      163.24      8.62 o
  -2   1   7      208.17      186.58      9.96 o
  -1   1   7      713.31      605.22     21.40 o
   0   1   7      575.54      502.54     14.27 o
   1   1   7      378.67      374.09     11.72 o
   2   1   7      391.51      404.19     11.63 o
   3   1   7      121.22      203.27     12.91 o
   4   1   7     1611.81     1652.16     39.78 o
   5   1   7        3.30        2.05      2.82 o
   6   1   7       21.49       27.50      4.37 o
   7   1   7     3120.40     3167.24    109.87 o
   8   1   7        1.83       19.17      8.18 o
   9   1   7      148.96      137.15     16.68 o
  10   1   7        4.73        7.44      7.79 o
  11   1   7       18.40       19.14     10.19 o
  12   1   7      532.46      630.16     44.55 o
  13   1   7      123.41      156.97     26.00 o
 -14   2   7       39.12       14.48     12.85 o
 -13   2   7       22.20       22.83     13.46 o
 -12   2   7       26.32       31.45     22.40 o
 -11   2   7       59.06       73.93     20.02 o
 -10   2   7        0.39        8.48      9.40 o
  -9   2   7      297.39      279.74     24.89 o
  -8   2   7       45.55       31.17      7.50 o
  -7   2   7        0.55        2.35      3.84 o
  -6   2   7      286.72      300.78     14.31 o
  -5   2   7      745.66      826.44     27.36 o
  -4   2   7      421.76      427.30     15.65 o
  -3   2   7      374.50      382.63     13.96 o
  -2   2   7     1451.42     1357.35     42.70 o
  -1   2   7     2831.54     2807.11     72.55 o
   0   2   7      787.37      831.74     21.14 o
   1   2   7     7221.64     7328.71    201.58 o
   2   2   7    16674.03    17023.50    542.04 o
   3   2   7      768.13      726.60     20.79 o
   4   2   7     1666.27     1706.41     42.38 o
   5   2   7      331.45      369.91     13.17 o
   6   2   7       19.42       23.27      4.85 o
   7   2   7       16.12       24.08      7.11 o
   8   2   7      619.36      613.41     35.42 o
   9   2   7      265.48      276.62     26.42 o
  10   2   7      104.71      110.68     15.96 o
  11   2   7        1.83        2.44      5.88 o
  12   2   7      116.03      102.24     17.61 o
  13   2   7        1.47        2.32      8.68 o
 -14   3   7        6.77        5.07      8.40 o
 -13   3   7       37.38       51.08     15.28 o
 -12   3   7        3.13        4.45     10.29 o
 -11   3   7      453.22      468.59     44.49 o
 -10   3   7      789.05      801.77     67.88 o
  -9   3   7       11.56       16.20     10.16 o
  -8   3   7       29.45       78.72     15.56 o
  -7   3   7        0.01       -2.29      3.62 o
  -6   3   7       54.83       64.38      9.29 o
  -5   3   7      447.13      440.24     14.83 o
  -4   3   7      706.57      682.74     21.05 o
  -3   3   7      216.44      177.07     14.13 o
  -2   3   7      280.27      266.78      9.12 o
  -1   3   7     3034.32     2925.97     84.80 o
   0   3   7       71.92       80.33      7.57 o
   1   3   7     1792.44     1858.09     50.01 o
   2   3   7     4989.86     5261.06    143.09 o
   3   3   7      631.49      631.80     21.30 o
   4   3   7     4635.37     5108.54    143.52 o
   5   3   7      120.47      107.19      7.35 o
   6   3   7       24.31       22.53      4.91 o
   7   3   7      249.56      236.23     24.64 o
   8   3   7      214.19      235.60     27.93 o
   9   3   7        4.74        7.56      9.44 o
  10   3   7      101.09       97.22     19.55 o
  11   3   7      190.77      193.15     22.36 o
  12   3   7        1.36        1.68      6.24 o
  13   3   7        2.04       -0.34      5.89 o
 -14   4   7       47.77       29.84     22.28 o
 -13   4   7        0.80        2.40     11.18 o
 -12   4   7       11.73        6.43      9.33 o
 -11   4   7        0.01       -6.33     10.62 o
 -10   4   7       17.55       11.65     10.23 o
  -9   4   7      319.35      351.54     30.17 o
  -8   4   7      570.11      563.47     30.36 o
  -7   4   7      780.49      760.12     31.46 o
  -6   4   7      153.26      150.13     10.50 o
  -5   4   7     1360.94     1458.87     42.92 o
  -4   4   7      136.86      128.43      8.85 o
  -3   4   7      945.29      923.20     30.65 o
  -2   4   7        4.97        3.05      4.04 o
  -1   4   7       94.86       86.63     11.32 o
   0   4   7        9.86        9.35      3.87 o
   1   4   7      968.35      983.74     27.60 o
   2   4   7     1727.62     1899.05     51.15 o
   3   4   7        0.22       -1.33      3.51 o
   4   4   7      189.61      204.34     12.40 o
   5   4   7      178.73      218.35     10.91 o
   6   4   7       55.25       47.83     10.27 o
   7   4   7      920.61      959.54     57.89 o
   8   4   7      532.83      579.27     50.74 o
   9   4   7      305.55      312.54     30.56 o
  10   4   7      275.38      271.51     28.23 o
  11   4   7        2.82        1.90      8.34 o
  12   4   7        1.88       -0.21      5.10 o
  13   4   7       36.98       36.64     18.31 o
 -13   5   7        4.31        0.77      4.64 o
 -12   5   7       88.96       78.07     14.06 o
 -11   5   7       75.85       57.57     14.13 o
 -10   5   7       53.78       39.27     14.61 o
  -9   5   7       35.51       43.71     12.87 o
  -8   5   7       39.40       32.12      9.02 o
  -7   5   7      144.64      137.83     19.63 o
  -6   5   7      147.49      142.99     13.13 o
  -5   5   7      179.29      199.10     12.96 o
  -4   5   7      225.17      222.89     13.42 o
  -3   5   7     2168.68     2254.49     81.80 o
  -2   5   7      512.96      506.93     39.20 o
  -1   5   7       72.73      116.77     14.59 o
   0   5   7       37.96       34.73     10.41 o
   1   5   7      521.09      524.23     19.79 o
   2   5   7      153.68      161.18     11.95 o
   3   5   7      846.80      909.84     28.03 o
   4   5   7      937.12      971.08     28.41 o
   5   5   7      656.34      644.33     26.72 o
   6   5   7       52.49       57.98     10.71 o
   7   5   7      413.33      400.38     34.02 o
   8   5   7        0.11       -2.31      7.72 o
   9   5   7        6.21        3.81     12.05 o
  10   5   7        6.80        6.55      9.26 o
  11   5   7       10.35        8.64      9.45 o
  12   5   7      160.52      158.63     26.29 o
 -13   6   7       35.00       22.12     13.69 o
 -12   6   7       32.50       24.70      9.88 o
 -11   6   7      231.99      242.27     25.38 o
 -10   6   7        0.03        0.54      6.95 o
  -9   6   7      179.75      169.13     22.12 o
  -8   6   7     1264.70     1356.53     72.21 o
  -7   6   7        7.58        7.14      9.14 o
  -6   6   7       55.88       57.12      9.22 o
  -5   6   7      356.91      379.88     21.13 o
  -4   6   7        7.97       11.23      6.26 o
  -3   6   7      251.85      246.98     18.73 o
  -2   6   7      285.86      263.90     22.93 o
  -1   6   7      355.92      373.87     16.97 o
   0   6   7      335.79      330.54     18.79 o
   1   6   7        2.86       10.52      5.36 o
   2   6   7       78.79       80.35     11.64 o
   3   6   7        4.52        6.06      4.89 o
   4   6   7       46.73       49.81     10.39 o
   5   6   7        7.47        6.86      6.27 o
   6   6   7        0.42       -6.73      8.44 o
   7   6   7       20.89       26.86      9.94 o
   8   6   7      114.64      101.42     18.28 o
   9   6   7      515.34      479.23     42.00 o
  10   6   7        2.55        6.33     12.69 o
  11   6   7       21.56       20.38      9.60 o
  12   6   7        0.91        0.40      7.99 o
 -13   7   7       22.31       11.93     18.48 o
 -12   7   7       15.42       11.25      8.91 o
 -11   7   7        7.85        4.14      7.43 o
 -10   7   7        0.45       -2.03      9.23 o
  -9   7   7       10.83        7.28      8.14 o
  -8   7   7      229.30      286.34     30.64 o
  -7   7   7        3.48       20.75     19.21 o
  -6   7   7        4.76       -6.72      8.62 o
  -5   7   7       31.30       34.81     12.09 o
  -4   7   7       15.15       17.66      7.74 o
  -3   7   7        1.24        8.27      6.55 o
  -2   7   7      408.88      402.02     32.01 o
  -1   7   7      203.99      194.76     19.25 o
   0   7   7       23.24       17.26      6.77 o
   1   7   7       27.20       24.06      7.75 o
   2   7   7      986.38     1049.12     47.25 o
   3   7   7      190.21      213.46     22.30 o
   4   7   7       10.67       15.45     11.73 o
   5   7   7      567.87      583.32     33.30 o
   6   7   7        0.07        0.29      6.24 o
   7   7   7     1279.60     1377.43     74.96 o
   8   7   7      412.93      413.52     45.93 o
   9   7   7       51.88       62.15     18.99 o
  10   7   7      149.63      130.80     21.92 o
  11   7   7        6.46        9.49     15.90 o
 -12   8   7        9.58        6.37     12.07 o
 -11   8   7        2.14        2.48      6.02 o
 -10   8   7        0.53        1.23      4.76 o
  -9   8   7        5.19        2.84      6.80 o
  -8   8   7        0.23        0.05      7.86 o
  -7   8   7      230.01      226.68     25.22 o
  -6   8   7     1004.42     1020.95     53.20 o
  -5   8   7      515.66      522.69     34.29 o
  -4   8   7       81.52       85.55     16.62 o
  -3   8   7       77.67       95.22     18.47 o
  -2   8   7       42.43       68.01     16.39 o
  -1   8   7       38.55       24.79     10.22 o
   0   8   7        9.74        4.83      4.96 o
   1   8   7       34.58       34.17      9.39 o
   2   8   7       33.92       62.76     12.40 o
   3   8   7     1148.32     1227.04     59.72 o
   4   8   7      375.70      372.38     30.64 o
   5   8   7      139.42      126.15     19.80 o
   6   8   7      164.72      158.40     27.77 o
   7   8   7      266.97      257.31     26.99 o
   8   8   7      149.59      126.17     42.25 o
   9   8   7       41.65       32.88     22.53 o
  10   8   7       60.11       64.31     31.17 o
  11   8   7        0.28        1.90     11.13 o
 -11   9   7       19.12        6.28     11.87 o
 -10   9   7       92.19      105.57     25.56 o
  -9   9   7      204.08      219.96     29.04 o
  -8   9   7      131.88      160.07     21.64 o
  -7   9   7      100.97      107.56     16.64 o
  -6   9   7      273.80      314.30     31.55 o
  -5   9   7      362.61      360.00     36.92 o
  -4   9   7      580.31      586.82     38.20 o
  -3   9   7       64.13       54.72     15.19 o
  -2   9   7      132.03      123.63     18.39 o
  -1   9   7     1159.29     1180.31     76.11 o
   0   9   7      500.55      516.28     39.26 o
   1   9   7     2140.39     2224.44    151.74 o
   2   9   7     1655.01     1742.54     85.95 o
   3   9   7        8.63        6.17      9.10 o
   4   9   7      837.44      853.52     49.25 o
   5   9   7      477.64      565.17     37.45 o
   6   9   7      216.57      209.53     29.39 o
   7   9   7      239.53      228.74     29.53 o
   8   9   7        1.57       -0.56      6.51 o
   9   9   7      206.92      265.06     40.38 o
  10   9   7      126.01      140.41     35.90 o
 -10  10   7      140.07      144.63     28.52 o
  -9  10   7        0.62       -1.24      6.42 o
  -8  10   7       42.24       64.50     25.77 o
  -7  10   7       21.07       24.98     10.39 o
  -6  10   7        0.01       -1.51      5.98 o
  -5  10   7       18.94       20.96     10.72 o
  -4  10   7       12.84        3.96      7.21 o
  -3  10   7      352.48      361.47     27.42 o
  -2  10   7       39.78       22.15     11.71 o
  -1  10   7      227.71      190.56     28.03 o
   0  10   7      655.76      676.72     66.11 o
   1  10   7      623.30      675.90     55.17 o
   2  10   7     2204.46     2336.26    162.18 o
   3  10   7      656.58      664.66     56.14 o
   4  10   7        3.13        2.03      7.14 o
   5  10   7        2.61        1.88      8.28 o
   6  10   7       46.90       43.27     16.97 o
   7  10   7      102.99      113.37     19.53 o
   8  10   7      585.22      587.74     74.21 o
   9  10   7      111.45      116.12     24.10 o
  -9  11   7       15.83       12.20     13.46 o
  -8  11   7        0.76        2.23     11.04 o
  -7  11   7       23.14       14.10     11.38 o
  -6  11   7        0.82        3.36     10.86 o
  -5  11   7       69.39       60.72     22.89 o
  -4  11   7      612.11        0.21     40.08 o
  -3  11   7      281.01      306.74     36.77 o
  -2  11   7      151.12      166.18     22.49 o
  -1  11   7        9.92       13.06     11.71 o
   0  11   7       14.34       13.87     13.22 o
   1  11   7      182.91      191.38     29.82 o
   2  11   7      104.68       95.97     20.14 o
   3  11   7      444.88      453.89     39.21 o
   4  11   7        4.04        2.91      6.77 o
   5  11   7       97.62       88.80     15.27 o
   6  11   7       36.18       23.76     13.05 o
   7  11   7        9.16        5.42      7.08 o
   8  11   7       19.12       10.55      9.93 o
  -8  12   7       27.38       11.05     13.46 o
  -7  12   7      116.28      162.02     54.86 o
  -6  12   7       48.94       69.35     19.88 o
  -5  12   7       67.80       68.73     21.34 o
  -4  12   7       99.37       83.44     22.14 o
  -3  12   7       26.62       17.77     10.41 o
  -2  12   7       86.49       86.45     20.21 o
  -1  12   7       91.96       74.18     27.71 o
   0  12   7       42.59       55.08     26.94 o
   1  12   7       34.58       32.23     23.64 o
   2  12   7      171.27      200.81     40.70 o
   3  12   7        0.76        4.42     10.07 o
   4  12   7       57.70       74.87     20.36 o
   5  12   7       47.48       26.92     16.97 o
   6  12   7        5.01       -0.14      6.53 o
   7  12   7       15.20        7.33     19.51 o
  -6  13   7        0.04        1.59     10.51 o
  -5  13   7        3.24        4.87     13.04 o
  -4  13   7        0.22        1.14      5.45 o
  -3  13   7        4.68        0.76      7.39 o
  -2  13   7       52.52       26.51     15.40 o
  -1  13   7        0.46        0.10      9.17 o
   0  13   7       50.62       40.36     23.54 o
   1  13   7        0.03       -0.64      9.65 o
   2  13   7       86.76      102.81     36.16 o
   3  13   7       25.81       13.72     18.80 o
   4  13   7       26.65        9.40     11.85 o
   5  13   7       42.28      -11.18     26.70 o
  -4  14   7        0.73        0.66     14.09 o
  -3  14   7       12.72       18.25     50.83 o
  -2  14   7        2.61        1.58     10.71 o
  -1  14   7        1.01       -0.37      8.52 o
   0  14   7        0.00        0.14     16.03 o
   1  14   7        8.91        5.79     16.83 o
   2  14   7        0.09        0.59      9.62 o
   3  14   7       23.27        4.14     16.55 o
 -14   0   8      616.67      711.09    130.77 o
 -13   0   8      678.64      700.48     51.00 o
 -12   0   8      392.16      398.86     38.85 o
 -11   0   8     1795.10     1702.50    120.87 o
 -10   0   8     2803.65     2836.07    170.44 o
  -9   0   8     1880.15     1794.30    116.83 o
  -8   0   8       13.89       15.31     12.01 o
  -7   0   8      674.46      673.23     37.44 o
  -6   0   8     2853.72     3002.00    124.47 o
  -5   0   8      606.33      545.77     36.79 o
  -4   0   8      471.69      462.69     28.89 o
  -3   0   8     4227.25     3997.84    152.81 o
  -2   0   8      364.88      348.23     22.04 o
  -1   0   8      619.18      677.00     36.89 o
   0   0   8     6446.36     6544.09    262.16 o
   1   0   8    21166.78    21280.69    851.53 o
   2   0   8     6255.34     6243.28    206.97 o
   3   0   8      333.39      354.98     15.56 o
   4   0   8       61.65       71.05     10.46 o
   5   0   8     2877.27     3165.27    110.60 o
   6   0   8     2134.22     2234.21     79.56 o
   7   0   8     2277.12     2169.93    119.97 o
   8   0   8       12.37       45.40     15.49 o
   9   0   8       98.61       75.94     20.23 o
  10   0   8       83.41       66.22     31.42 o
  11   0   8      731.19      816.97     78.24 o
  12   0   8       22.48       12.89     15.78 o
  13   0   8      937.57     1132.74    161.45 o
 -14   1   8      554.08      639.67     57.58 o
 -13   1   8        3.19        2.85      8.94 o
 -12   1   8      344.78      323.94     28.49 o
 -11   1   8      849.01      823.59     52.19 o
 -10   1   8       83.28       81.77     12.92 o
  -9   1   8     1205.34     1144.72     56.34 o
  -8   1   8     1158.05     1163.29     50.24 o
  -7   1   8        9.29        7.66      5.06 o
  -6   1   8     1409.87     1558.44     48.79 o
  -5   1   8      549.85      546.94     21.35 o
  -4   1   8      278.19      285.53     10.97 o
  -3   1   8       44.91       40.99      5.54 o
  -2   1   8     1361.76     1338.32     34.01 o
  -1   1   8     2494.23     2332.58     84.19 o
   0   1   8     2279.31     2583.80     59.92 o
   1   1   8     3760.87     3937.23     89.20 o
   2   1   8     1311.00     1229.30     28.05 o
   3   1   8     3840.55     3976.63     98.96 o
   4   1   8     2126.40     2135.35     49.09 o
   5   1   8        0.02        3.85      3.01 o
   6   1   8      108.71      114.00      7.52 o
   7   1   8        9.34        2.72      5.00 o
   8   1   8      587.35      597.33     34.43 o
   9   1   8       80.54       81.81     15.70 o
  10   1   8        5.75        2.80      5.91 o
  11   1   8        7.62        4.45      9.49 o
  12   1   8       57.33       73.30     17.13 o
  13   1   8        3.31        2.81      8.77 o
 -14   2   8        3.37       -0.02      6.65 o
 -13   2   8       15.18       12.53     11.70 o
 -12   2   8        0.03        2.75      9.25 o
 -11   2   8      126.04      114.69     23.92 o
 -10   2   8      263.42      274.30     28.88 o
  -9   2   8      179.70      198.53     22.84 o
  -8   2   8       79.84      101.68     16.41 o
  -7   2   8       17.60        2.65      4.89 o
  -6   2   8        0.14       -1.52      3.73 o
  -5   2   8     1433.27     1571.20     41.76 o
  -4   2   8     1733.50     1749.51     49.36 o
  -3   2   8       65.91       28.03     10.51 o
  -2   2   8      841.81      777.00     23.55 o
  -1   2   8       10.12       11.85      3.62 o
   0   2   8        5.68       10.52      2.43 o
   1   2   8      104.60      125.24      8.77 o
   2   2   8     1783.55     1966.41     47.77 o
   3   2   8     1432.14     1524.10     39.31 o
   4   2   8      105.36      110.47      6.61 o
   5   2   8      335.35      323.65     12.60 o
   6   2   8       20.03       16.87      4.67 o
   7   2   8      651.77      642.92     34.31 o
   8   2   8       32.30       28.91     11.10 o
   9   2   8        0.01       -0.56      5.96 o
  10   2   8        2.62        1.72      6.12 o
  11   2   8       60.47       51.81     13.05 o
  12   2   8       65.65       74.14     24.32 o
  13   2   8       26.70       16.09     12.60 o
 -14   3   8        3.83        0.79      7.82 o
 -13   3   8        2.36        2.55      7.71 o
 -12   3   8        1.81       -0.90      8.17 o
 -11   3   8       63.03       69.33     21.10 o
 -10   3   8        3.80        0.55      7.16 o
  -9   3   8      226.65      233.04     21.24 o
  -8   3   8      254.15      254.69     23.96 o
  -7   3   8        3.20        0.33      4.76 o
  -6   3   8       49.36       43.58      8.72 o
  -5   3   8      141.74      170.85     10.32 o
  -4   3   8      529.15      638.17     22.58 o
  -3   3   8     1225.76     1457.56     41.45 o
  -2   3   8      808.54      837.31     24.89 o
  -1   3   8       45.46      304.91     35.20 o
   0   3   8       28.27      166.70     17.52 o
   1   3   8      871.90      842.91     23.84 o
   2   3   8        0.87       -7.05      7.05 o
   3   3   8        0.23       14.16      5.43 o
   4   3   8      402.16      420.59     16.23 o
   5   3   8       75.87       82.76      7.47 o
   6   3   8      617.17      564.81     22.09 o
   7   3   8        1.48        1.64      8.00 o
   8   3   8      105.61      113.93     24.09 o
   9   3   8       22.53       22.07     11.82 o
  10   3   8       34.64       38.32     14.08 o
  11   3   8       60.28       54.64     15.93 o
  12   3   8        0.96       -0.22      6.90 o
  13   3   8        5.86        1.54      7.61 o
 -14   4   8        0.37       -1.47      8.75 o
 -13   4   8        5.02        3.19      7.38 o
 -12   4   8       34.69       29.59     13.94 o
 -11   4   8       68.12       55.42     14.09 o
 -10   4   8     1525.37     1636.80     86.73 o
  -9   4   8      110.02      128.69     18.47 o
  -8   4   8      314.39      272.48     21.42 o
  -7   4   8      167.91      171.44     13.96 o
  -6   4   8      194.88      196.81     12.14 o
  -5   4   8       30.37       21.40      4.74 o
  -4   4   8     1697.83     1781.92     55.75 o
  -3   4   8     2456.63     2455.81     92.22 o
  -2   4   8       76.91       70.51      7.28 o
  -1   4   8     1305.10     1330.08     46.60 o
   0   4   8      229.92      239.77     12.28 o
   1   4   8     1794.56     1944.03     51.83 o
   2   4   8      182.02      238.98     10.14 o
   3   4   8      152.03      131.63     11.13 o
   4   4   8      634.94      671.47     24.41 o
   5   4   8      483.39      492.87     20.62 o
   6   4   8       32.57       42.85     12.04 o
   7   4   8       11.32        6.66     11.75 o
   8   4   8      186.72      197.06     33.83 o
   9   4   8       44.93       36.71     16.69 o
  10   4   8        6.73       10.12     10.60 o
  11   4   8        0.10        1.30      7.81 o
  12   4   8       38.33       31.24     13.78 o
 -13   5   8       85.70      108.29     20.45 o
 -12   5   8        7.43        8.50      9.67 o
 -11   5   8        1.83       -3.94      8.32 o
 -10   5   8        0.11       -1.39      8.07 o
  -9   5   8      849.83      895.31     62.22 o
  -8   5   8     1731.72     1838.90     88.90 o
  -7   5   8      145.67      154.81     21.03 o
  -6   5   8      317.83      283.87     20.77 o
  -5   5   8       57.13       98.21     10.78 o
  -4   5   8      729.67      755.19     31.34 o
  -3   5   8      615.55      647.19     29.85 o
  -2   5   8      734.58      742.47     36.82 o
  -1   5   8        0.89        1.05      3.44 o
   0   5   8       72.76       77.03      8.66 o
   1   5   8       74.48       81.35      8.04 o
   2   5   8     2567.68     2629.49     95.56 o
   3   5   8        0.11        2.18      3.73 o
   4   5   8     3345.29     3511.76    108.99 o
   5   5   8      419.27      410.61     19.66 o
   6   5   8        4.98        4.71      7.24 o
   7   5   8       80.08       86.77     19.08 o
   8   5   8     1288.42     1322.56     84.77 o
   9   5   8      429.54      458.71     39.34 o
  10   5   8      294.27      341.47     37.78 o
  11   5   8       52.49       59.67     21.85 o
  12   5   8      116.60      119.64     19.84 o
 -13   6   8       20.95        9.91     12.29 o
 -12   6   8        3.92        3.20      7.56 o
 -11   6   8      341.60      349.08     30.72 o
 -10   6   8        2.16        2.27      8.78 o
  -9   6   8       11.30        1.80      8.78 o
  -8   6   8     1129.72     1055.92     55.99 o
  -7   6   8      656.68      668.45     43.86 o
  -6   6   8      133.95      114.85     19.09 o
  -5   6   8       10.45        8.73      7.33 o
  -4   6   8      211.41      226.21     17.66 o
  -3   6   8     1106.88     1278.01     48.93 o
  -2   6   8      494.82      517.68     26.75 o
  -1   6   8       50.71       57.15      8.98 o
   0   6   8       67.00       54.18      7.68 o
   1   6   8       51.94       55.73      8.17 o
   2   6   8      117.18      143.59     13.04 o
   3   6   8        8.16        0.55      3.99 o
   4   6   8      183.43      192.15     18.83 o
   5   6   8      292.44      286.99     23.12 o
   6   6   8      205.53      194.40     19.87 o
   7   6   8       49.18       53.91     19.36 o
   8   6   8       66.06       77.35     18.27 o
   9   6   8      399.93      397.55     33.02 o
  10   6   8     1170.16     1250.63    120.26 o
  11   6   8      157.84      151.13     25.59 o
  12   6   8       12.43       10.84     13.18 o
 -12   7   8       18.02       11.97     10.04 o
 -11   7   8       27.85        8.09      8.01 o
 -10   7   8      229.38      186.13     23.98 o
  -9   7   8      430.33      351.88     28.79 o
  -8   7   8       66.63       82.23     20.88 o
  -7   7   8      202.60      205.23     28.60 o
  -6   7   8        1.97        3.42      8.10 o
  -5   7   8      164.97      138.87     18.43 o
  -4   7   8       24.35       51.25     11.35 o
  -3   7   8       14.29       14.58      9.46 o
  -2   7   8       92.89       69.87     16.98 o
  -1   7   8      389.52      371.45     40.57 o
   0   7   8        6.71        5.56      5.70 o
   1   7   8       33.64       36.97     11.09 o
   2   7   8       17.95       18.56      8.35 o
   3   7   8      153.33      142.04     18.25 o
   4   7   8       11.21       23.95     11.35 o
   5   7   8      131.88      118.48     18.51 o
   6   7   8      205.14      191.72     24.26 o
   7   7   8      184.85      172.88     23.83 o
   8   7   8      290.29      309.83     47.90 o
   9   7   8        6.48        0.57     10.90 o
  10   7   8       17.82       16.74     17.57 o
  11   7   8       27.18       26.62     19.99 o
 -12   8   8       24.89        7.05     23.31 o
 -11   8   8       96.36      130.34     27.32 o
 -10   8   8        7.04        4.46     10.50 o
  -9   8   8       51.43       41.60     13.23 o
  -8   8   8        0.56       -1.37      7.79 o
  -7   8   8      256.31      246.90     31.76 o
  -6   8   8      758.02      794.00     43.95 o
  -5   8   8       22.06        7.89      7.84 o
  -4   8   8     1160.43     1242.15     96.95 o
  -3   8   8     1215.65     1227.29     70.67 o
  -2   8   8      499.72      501.43     37.53 o
  -1   8   8      174.32      141.59     18.41 o
   0   8   8       87.85       78.49     15.51 o
   1   8   8      146.37      150.55     16.22 o
   2   8   8        0.12        5.26      8.76 o
   3   8   8       48.41       61.98     15.55 o
   4   8   8      660.29      651.57     38.39 o
   5   8   8      627.44      653.99     43.52 o
   6   8   8       51.74       36.01     17.41 o
   7   8   8      250.23      168.37     45.04 o
   8   8   8        4.07        5.49     16.31 o
   9   8   8        8.83       17.46     18.68 o
  10   8   8       58.36       58.21     24.89 o
  11   8   8       24.59       14.67     15.75 o
 -11   9   8        0.00       -0.67      7.24 o
 -10   9   8        6.91        1.38      4.58 o
  -9   9   8        0.01        1.62      6.07 o
  -8   9   8        1.10        8.55      8.69 o
  -7   9   8       38.63       44.23     12.70 o
  -6   9   8       23.88       12.89      9.92 o
  -5   9   8      265.81      256.77     34.13 o
  -4   9   8     2119.72     2119.17    155.97 o
  -3   9   8      159.68      163.91     22.73 o
  -2   9   8      485.50      457.56     37.85 o
  -1   9   8      352.62      348.55     29.16 o
   0   9   8       17.56       14.16     10.66 o
   1   9   8        0.11       -2.91      9.62 o
   2   9   8       56.64       46.46     14.77 o
   3   9   8       20.94       21.59     12.76 o
   4   9   8       87.14       87.69     18.90 o
   5   9   8       24.25       27.24     13.97 o
   6   9   8     1013.33     1037.62     93.53 o
   7   9   8        0.28       -0.74      7.47 o
   8   9   8        8.23        8.23     16.20 o
   9   9   8        7.93        8.66     17.52 o
  10   9   8        0.96        0.36      9.56 o
 -10  10   8       11.43        2.49      6.32 o
  -9  10   8       10.79        4.31      6.59 o
  -8  10   8        6.10        2.58      6.06 o
  -7  10   8      171.64      153.78     22.53 o
  -6  10   8       85.33       70.00     15.82 o
  -5  10   8        0.00        0.94      5.46 o
  -4  10   8        2.09        2.18      6.44 o
  -3  10   8      479.82      512.19     33.65 o
  -2  10   8     1379.18     1352.56    114.31 o
  -1  10   8      847.04      869.29     62.25 o
   0  10   8      433.07      445.33     50.96 o
   1  10   8     1267.73     1316.74    105.88 o
   2  10   8      749.06      777.21     61.62 o
   3  10   8      229.23      197.89     20.66 o
   4  10   8        0.00       -1.29      5.93 o
   5  10   8       49.23       27.95     11.68 o
   6  10   8        7.91        2.15      8.41 o
   7  10   8       21.39        7.47      9.67 o
   8  10   8        4.10        4.86     11.55 o
   9  10   8       18.09       11.25     12.93 o
  -9  11   8       20.48       13.77     11.61 o
  -8  11   8       78.53       79.15     24.05 o
  -7  11   8        2.45        4.14      9.93 o
  -6  11   8      146.98      134.50     17.07 o
  -5  11   8       26.48        9.93     10.63 o
  -4  11   8      242.46      195.58     42.27 o
  -3  11   8       15.08       10.11      9.00 o
  -2  11   8       47.59       43.04     12.49 o
  -1  11   8      730.14      625.89    107.16 o
   0  11   8       43.34       59.47     20.30 o
   1  11   8      370.70      350.12     40.97 o
   2  11   8       85.17       73.73     21.10 o
   3  11   8       15.12        6.65      9.08 o
   4  11   8        0.27        3.10      7.06 o
   5  11   8       83.10       71.86     13.94 o
   6  11   8        8.69        3.50      6.87 o
   7  11   8       79.38       57.18     15.34 o
   8  11   8       27.13       23.61     19.88 o
  -8  12   8       23.01        3.90      9.44 o
  -7  12   8        1.16       -1.08     13.41 o
  -6  12   8       37.97       23.69     21.16 o
  -5  12   8        1.95        0.66      5.93 o
  -4  12   8       51.69       42.19     14.87 o
  -3  12   8       26.19       21.28     12.34 o
  -2  12   8      124.40      106.55     20.51 o
  -1  12   8        8.49       11.21     17.11 o
   0  12   8      178.90      162.62     37.60 o
   1  12   8       74.35       92.67     31.38 o
   2  12   8       15.14       11.65     18.73 o
   3  12   8       29.17       18.37     21.42 o
   4  12   8      134.79      131.16     20.69 o
   5  12   8        0.00        0.80      6.19 o
   6  12   8        2.44        0.17     10.33 o
   7  12   8        4.14        0.24     68.40 o
  -6  13   8        0.78        2.38     10.03 o
  -5  13   8       14.82        9.18     11.45 o
  -4  13   8        4.57        0.79      5.97 o
  -3  13   8       12.69        9.91     10.37 o
  -2  13   8      135.75       84.07     99.34 o
  -1  13   8       29.73       29.38     33.77 o
   0  13   8        8.19       13.76     21.96 o
   1  13   8        8.64        5.04     18.05 o
   2  13   8        0.01       -6.00     14.30 o
   3  13   8        2.04        0.83      9.97 o
   4  13   8        6.24        2.37      9.03 o
   5  13   8        0.60       -0.30      9.76 o
  -3  14   8       24.36        7.15     33.95 o
  -2  14   8        5.19        2.64     11.20 o
  -1  14   8        2.81        3.62     11.34 o
   0  14   8        4.05        2.13     10.81 o
   1  14   8       28.30       41.97     24.53 o
   2  14   8       25.66        8.05     15.33 o
 -14   1   9      460.37      498.82     51.34 o
 -13   1   9      172.86      205.51     23.06 o
 -12   1   9       48.05       46.44     12.67 o
 -11   1   9        0.07        2.11      7.25 o
 -10   1   9      548.76      627.59     38.02 o
  -9   1   9     1737.34     1725.68     73.39 o
  -8   1   9      272.75      236.37     19.95 o
  -7   1   9       40.06       25.66      6.19 o
  -6   1   9       50.54       53.09      6.43 o
  -5   1   9     4992.78     5345.97    156.86 o
  -4   1   9      233.69      207.07      9.71 o
  -3   1   9      167.55      158.69      9.09 o
  -2   1   9      369.62      356.52     15.58 o
  -1   1   9        0.07        2.82      3.21 o
   0   1   9      727.14      699.33     19.29 o
   1   1   9    10465.68    10486.46    280.36 o
   2   1   9      126.81      122.03      7.02 o
   3   1   9      948.89     1009.53     26.07 o
   4   1   9     4109.93     4015.47    101.07 o
   5   1   9       47.19       40.24      5.55 o
   6   1   9      104.79      111.59      8.45 o
   7   1   9       26.51       32.36      9.75 o
   8   1   9        5.49        2.17      5.97 o
   9   1   9       74.02       72.09     15.24 o
  10   1   9        2.22        1.12      6.85 o
  11   1   9      347.10      360.46     32.63 o
  12   1   9      122.38      145.19     30.02 o
  13   1   9      466.80      589.28     63.95 o
 -14   2   9        3.88        2.21      6.66 o
 -13   2   9       80.06       66.56     17.64 o
 -12   2   9      305.89      336.16     34.63 o
 -11   2   9      106.94      110.66     18.75 o
 -10   2   9      395.08      364.42     28.58 o
  -9   2   9       19.09        0.50      7.37 o
  -8   2   9       16.28       18.98      8.51 o
  -7   2   9      561.13      491.06     28.75 o
  -6   2   9      115.92      103.57      9.73 o
  -5   2   9     1930.46     2021.48     60.11 o
  -4   2   9      940.54     1090.92     29.88 o
  -3   2   9      779.03      803.94    116.49 o
  -2   2   9     2041.43     1858.95     57.08 o
  -1   2   9     3208.36     3092.72     92.32 o
   0   2   9      383.53      372.49     14.09 o
   1   2   9     3088.07     3469.94     86.28 o
   2   2   9     2920.83     3032.73     73.14 o
   3   2   9     3243.79     3414.23     86.44 o
   4   2   9      453.30      452.49     14.65 o
   5   2   9        0.91        4.66      3.56 o
   6   2   9        0.45        1.55      3.45 o
   7   2   9      101.81      120.81     14.89 o
   8   2   9      241.49      248.35     26.95 o
   9   2   9        4.09        0.34      6.27 o
  10   2   9       45.68       34.85     12.06 o
  11   2   9       22.11       17.27      9.60 o
  12   2   9        0.52        1.75     10.20 o
  13   2   9      150.14      148.08     24.44 o
 -14   3   9       12.63        8.87     10.14 o
 -13   3   9        0.05        0.66      7.49 o
 -12   3   9        1.09        2.54      9.47 o
 -11   3   9       34.03       34.65     20.81 o
 -10   3   9       14.97       24.17     13.29 o
  -9   3   9       67.83       55.45     12.27 o
  -8   3   9      209.82      204.98     20.13 o
  -7   3   9      210.19      177.87     15.47 o
  -6   3   9       26.03       10.13      5.90 o
  -5   3   9      517.34      514.41     19.20 o
  -4   3   9      224.81      215.08     12.22 o
  -3   3   9       27.59       96.43     14.41 o
  -2   3   9     4602.86     4675.68    129.42 o
  -1   3   9     1785.94     2017.60     64.50 o
   0   3   9     3551.50     3807.21    108.98 o
   1   3   9      591.52      667.83     19.95 o
   2   3   9      976.97      944.78     28.11 o
   3   3   9     1819.04     2039.69     52.30 o
   4   3   9       42.69       45.60      6.86 o
   5   3   9      146.18      145.43     13.21 o
   6   3   9        0.58       -1.60      4.05 o
   7   3   9      444.17      441.07     36.70 o
   8   3   9       22.79       32.29     17.87 o
   9   3   9       43.95       40.84     14.70 o
  10   3   9        1.13       -0.42      5.43 o
  11   3   9       56.97       35.91     15.48 o
  12   3   9        0.49        0.05      5.79 o
 -13   4   9       67.45       79.41     14.07 o
 -12   4   9        1.86        5.29      8.00 o
 -11   4   9       76.08       91.70     16.99 o
 -10   4   9        0.28       -1.22      7.34 o
  -9   4   9       24.96       29.39     10.43 o
  -8   4   9       12.94        5.03      7.16 o
  -7   4   9       16.46        9.69      8.20 o
  -6   4   9       20.09       12.40      7.44 o
  -5   4   9        0.55        1.08      3.35 o
  -4   4   9       81.19       76.85      9.57 o
  -3   4   9     2544.81     2600.83    100.20 o
  -2   4   9      106.89       81.72     10.49 o
  -1   4   9      566.02      483.48     30.14 o
   0   4   9      549.75      607.99     22.00 o
   1   4   9      200.59      210.87      9.55 o
   2   4   9       67.66       73.35      7.50 o
   3   4   9     1358.97     1398.67     42.36 o
   4   4   9       27.66       11.11      6.06 o
   5   4   9      112.00      118.06     13.08 o
   6   4   9      499.02      524.46     34.51 o
   7   4   9       41.04       54.17     13.48 o
   8   4   9        1.81        2.07      9.88 o
   9   4   9      242.78      257.66     35.01 o
  10   4   9      249.18      242.12     26.81 o
  11   4   9      201.71      192.12     24.80 o
  12   4   9        6.45        8.81      8.56 o
 -13   5   9       17.23       15.14     12.75 o
 -12   5   9        0.55        0.83      8.26 o
 -11   5   9      181.98      196.38     25.84 o
 -10   5   9        2.72       -1.62      8.23 o
  -9   5   9      276.78      276.11     31.10 o
  -8   5   9      666.26      697.26     42.48 o
  -7   5   9      813.52      784.10     53.81 o
  -6   5   9        7.28       -2.37      4.94 o
  -5   5   9        1.63        7.60      6.85 o
  -4   5   9       56.37       39.13      8.91 o
  -3   5   9      158.14      140.67     17.05 o
  -2   5   9      517.39      548.22     31.05 o
  -1   5   9      533.70      580.83     28.17 o
   0   5   9      181.78      173.41      9.82 o
   1   5   9      687.33      756.69     26.96 o
   2   5   9      135.66      128.98     13.93 o
   3   5   9     3387.88     3660.55    146.21 o
   4   5   9       23.28       26.44      6.40 o
   5   5   9      223.29      246.22     19.15 o
   6   5   9       37.93       59.37     14.26 o
   7   5   9      217.29      242.98     23.54 o
   8   5   9      689.58      789.27     51.23 o
   9   5   9      343.40      382.58     33.87 o
  10   5   9      712.44      756.24     79.19 o
  11   5   9      107.04      121.19     19.67 o
  12   5   9       11.74        6.96      7.28 o
 -13   6   9        0.30        2.94      8.94 o
 -12   6   9       61.09       59.18     14.78 o
 -11   6   9      198.09      202.99     26.62 o
 -10   6   9      187.43      185.39     23.05 o
  -9   6   9      100.29       93.93     18.07 o
  -8   6   9      365.65      367.27     28.86 o
  -7   6   9     1937.54     2087.32    121.54 o
  -6   6   9      973.55     1004.83     58.78 o
  -5   6   9      104.75      140.82     19.74 o
  -4   6   9       48.59       57.40     12.76 o
  -3   6   9       49.95       49.56     10.19 o
  -2   6   9      164.02      143.42     13.61 o
  -1   6   9       96.03       94.83     12.25 o
   0   6   9        0.01        2.35      3.53 o
   1   6   9        0.90       -5.38      5.38 o
   2   6   9        0.08       -1.78      5.63 o
   3   6   9      766.10      789.12     37.32 o
   4   6   9        7.59        7.04      9.69 o
   5   6   9       77.05       71.31     15.57 o
   6   6   9       17.49       23.32     14.09 o
   7   6   9        1.09        3.50     12.50 o
   8   6   9      355.33      333.20     31.47 o
   9   6   9      240.85      242.94     27.83 o
  10   6   9       36.37       30.82     12.44 o
  11   6   9       25.06       18.04     14.44 o
 -12   7   9       26.16       15.67      7.97 o
 -11   7   9      119.09      153.26     23.29 o
 -10   7   9       88.62       64.42     15.51 o
  -9   7   9        4.44        8.48     13.80 o
  -8   7   9      424.02      395.36     40.71 o
  -7   7   9       25.66       26.25     16.48 o
  -6   7   9      197.05      169.24     23.34 o
  -5   7   9       28.42       40.84     13.02 o
  -4   7   9      159.94      157.82     19.61 o
  -3   7   9       44.24       45.31     15.09 o
  -2   7   9       31.08       34.98     13.05 o
  -1   7   9      601.72      595.45     61.42 o
   0   7   9        3.24        1.03      3.12 o
   1   7   9      175.50      196.61     18.42 o
   2   7   9     1166.83     1196.82     56.16 o
   3   7   9       39.34       33.25     12.42 o
   4   7   9       24.25       18.38     12.73 o
   5   7   9       45.89       45.40     17.96 o
   6   7   9      159.11      116.15     25.39 o
   7   7   9      308.62      267.77     44.48 o
   8   7   9      141.92      139.09     25.22 o
   9   7   9        0.59        3.94     10.85 o
  10   7   9       46.93       40.37     20.68 o
  11   7   9       11.40       11.52     15.70 o
 -12   8   9        2.56        1.64     11.79 o
 -11   8   9       32.90       20.71      9.97 o
 -10   8   9       12.86        7.22     10.31 o
  -9   8   9       10.57       11.17     11.78 o
  -8   8   9       84.93       82.31     17.69 o
  -7   8   9      114.35      103.70     27.28 o
  -6   8   9       17.28       13.93     11.60 o
  -5   8   9      164.34      169.64     24.45 o
  -4   8   9     1919.29     1840.63    168.52 o
  -3   8   9      456.09      454.61     52.93 o
  -2   8   9       15.08       19.16     12.35 o
  -1   8   9      379.41      337.36     29.72 o
   0   8   9        2.26       18.81     14.13 o
   1   8   9       78.08       57.23     11.74 o
   2   8   9        0.14       -2.58      6.54 o
   3   8   9        0.00       -0.35      6.44 o
   4   8   9      858.05      884.27     55.29 o
   5   8   9        0.18        0.07      5.29 o
   6   8   9      208.34      146.94     28.58 o
   7   8   9       92.98       93.39     28.84 o
   8   8   9      198.48      215.46     39.20 o
   9   8   9       35.45       37.28     23.15 o
  10   8   9        4.66        1.15     10.85 o
 -11   9   9       26.31       12.72     11.30 o
 -10   9   9       15.18        4.54      7.31 o
  -9   9   9        4.18        6.82      6.80 o
  -8   9   9       22.30       22.03     10.92 o
  -7   9   9      109.79      110.52     17.28 o
  -6   9   9        1.75       -0.92      5.34 o
  -5   9   9      196.28      184.58     25.46 o
  -4   9   9      142.26      136.38     24.85 o
  -3   9   9       40.48       42.66     15.60 o
  -2   9   9     1949.30     1985.14    108.50 o
  -1   9   9      349.34      328.45     27.82 o
   0   9   9      975.61      934.83     59.80 o
   1   9   9     1463.12     1445.46    108.84 o
   2   9   9        4.09        1.83      6.91 o
   3   9   9      545.41      517.25     32.82 o
   4   9   9      462.67      494.20     36.73 o
   5   9   9        3.25       -1.32      6.51 o
   6   9   9        7.52        6.39     10.21 o
   7   9   9        1.62        3.84      7.48 o
   8   9   9        0.74        0.92     12.80 o
   9   9   9        0.64        1.52     10.15 o
  10   9   9       26.20       15.61     15.65 o
 -10  10   9        1.64       -3.30     13.15 o
  -9  10   9      129.80      180.59     34.40 o
  -8  10   9       11.31        7.83      8.35 o
  -7  10   9       41.18       39.65     14.84 o
  -6  10   9        0.12        0.12      5.04 o
  -5  10   9       15.29       16.51     11.05 o
  -4  10   9      720.48      722.89     98.90 o
  -3  10   9       12.09       13.97     11.30 o
  -2  10   9      131.75      149.55     18.88 o
  -1  10   9      718.69      779.05     51.00 o
   0  10   9      234.47      192.91     35.37 o
   1  10   9       75.56       86.78     26.85 o
   2  10   9        3.78      209.29    690.73 o
   3  10   9       38.22       20.90      9.63 o
   4  10   9       16.08        7.53      8.33 o
   5  10   9        3.73        0.71      5.42 o
   6  10   9      459.88      396.18     48.69 o
   7  10   9       95.33       91.31     18.44 o
   8  10   9       16.44       14.48     14.63 o
   9  10   9       15.62        6.30     11.14 o
  -9  11   9        3.22        4.30     16.79 o
  -8  11   9       49.37       33.50     17.81 o
  -7  11   9       29.58       24.30     10.59 o
  -6  11   9       74.17       84.89     12.93 o
  -5  11   9       22.25       14.38      8.52 o
  -4  11   9       44.23       24.10     12.16 o
  -3  11   9      186.29      171.10     29.97 o
  -2  11   9       36.59       35.93     12.06 o
  -1  11   9       52.32       41.47     17.41 o
   0  11   9      634.37      647.15     58.24 o
   1  11   9        0.40       -1.04      7.05 o
   2  11   9      257.76      245.25     38.09 o
   3  11   9       13.10       17.16     15.87 o
   4  11   9        2.96       -0.43      4.52 o
   5  11   9       67.61       69.62     14.61 o
   6  11   9        0.90        1.31      6.14 o
   7  11   9       60.55       72.17     16.94 o
   8  11   9      126.73      146.74     55.93 o
  -7  12   9        3.89        1.11      9.21 o
  -6  12   9        0.45       -1.30     11.64 o
  -5  12   9        1.00        0.13      5.19 o
  -4  12   9       78.11       69.24     17.22 o
  -3  12   9       13.63       14.63      9.61 o
  -2  12   9      114.18       60.85     50.36 o
  -1  12   9      138.27      175.59     47.94 o
   0  12   9       30.85       15.11     11.16 o
   1  12   9      145.64      133.19     31.65 o
   2  12   9      124.21      132.33     25.28 o
   3  12   9       26.45       26.89     14.59 o
   4  12   9        1.53        2.66      8.06 o
   5  12   9        6.54        4.18      5.68 o
   6  12   9       11.43        0.06      8.61 o
  -6  13   9       11.78        5.34     16.57 o
  -5  13   9        0.20       -0.60      9.23 o
  -4  13   9        5.86        4.48      6.80 o
  -3  13   9       81.97       45.50     25.19 o
  -2  13   9        2.02        3.24     11.41 o
  -1  13   9       62.24       93.13     34.02 o
   0  13   9        0.02        0.73     12.92 o
   1  13   9       71.61      116.26     32.29 o
   2  13   9        0.71       -0.31      9.81 o
   3  13   9        0.54        1.18      7.41 o
   4  13   9        1.01        0.76     11.36 o
  -2  14   9        0.08        0.56      9.68 o
  -1  14   9        9.22        2.78     13.50 o
   0  14   9        0.26        0.15      8.46 o
   1  14   9        0.20       -1.12     10.36 o
 -14   0  10      434.40      500.05     66.65 o
 -13   0  10       39.76       55.35     21.33 o
 -12   0  10      357.02      331.46     32.85 o
 -11   0  10      139.26      155.55     21.54 o
 -10   0  10     1565.58     1556.86     94.98 o
  -9   0  10     2192.65     2376.16    157.17 o
  -8   0  10     2054.03     2093.58    133.80 o
  -7   0  10       39.29       39.93     12.03 o
  -6   0  10       85.10      113.93     11.13 o
  -5   0  10     8423.14     9069.98    357.62 o
  -4   0  10     1475.18     1383.78     52.92 o
  -3   0  10       15.99       21.43      7.97 o
  -2   0  10     3758.12     3520.40    152.69 o
  -1   0  10       57.38       35.02      7.24 o
   0   0  10     4113.67     3750.93    298.51 o
   1   0  10     1323.45     1327.90     44.69 o
   2   0  10     2938.52     2818.10     90.68 o
   3   0  10     1026.23     1057.44     37.66 o
   4   0  10        3.40       11.72      5.85 o
   5   0  10      105.95      101.69     10.43 o
   6   0  10       82.17       85.25     12.94 o
   7   0  10        2.60       -1.43      9.58 o
   8   0  10      491.06      499.99     56.88 o
   9   0  10        2.05       -0.29      7.16 o
  10   0  10     1061.56     1167.48     99.21 o
  11   0  10       16.76       21.16     16.81 o
  12   0  10     1705.58     2253.89    246.27 o
 -14   1  10       56.74       42.17     17.98 o
 -13   1  10      226.63      215.57     22.53 o
 -12   1  10       39.52       28.52     11.52 o
 -11   1  10       78.12       64.05     13.20 o
 -10   1  10       47.94       67.26     14.25 o
  -9   1  10       48.11       36.29     13.18 o
  -8   1  10        0.11        0.20      5.01 o
  -7   1  10      286.64      302.43     16.33 o
  -6   1  10       32.58       28.58      5.91 o
  -5   1  10      436.32      448.76     15.17 o
  -4   1  10      617.86      643.10     20.30 o
  -3   1  10     2995.08     2912.26     79.26 o
  -2   1  10        6.74      148.53     15.47 o
  -1   1  10     1321.58     1252.41     40.54 o
   0   1  10        8.38       -3.51      3.51 o
   1   1  10     7970.25     7879.40    189.92 o
   2   1  10       54.23       77.36      6.98 o
   3   1  10      752.93      785.86     20.27 o
   4   1  10      279.69      266.57     12.15 o
   5   1  10       34.83       31.77      5.56 o
   6   1  10        2.28       -1.48      3.29 o
   7   1  10      590.10      555.42     43.09 o
   8   1  10       72.48       96.32     17.02 o
   9   1  10      101.60       87.88     17.45 o
  10   1  10      116.77      112.18     17.33 o
  11   1  10      230.28      231.88     24.81 o
  12   1  10        8.00        4.30     12.70 o
 -14   2  10        7.36        4.52      8.42 o
 -13   2  10        9.11        4.95      8.69 o
 -12   2  10        1.42       -0.87      8.77 o
 -11   2  10       72.35       55.17     14.17 o
 -10   2  10      166.90      210.81     23.04 o
  -9   2  10      637.13      617.02     38.48 o
  -8   2  10       99.65       82.36     13.47 o
  -7   2  10      160.96      178.86     16.18 o
  -6   2  10       48.28       47.06     10.27 o
  -5   2  10      815.12      823.22     28.82 o
  -4   2  10       78.18       81.48      6.77 o
  -3   2  10       21.91        0.76      4.21 o
  -2   2  10      182.43      189.94      9.08 o
  -1   2  10     2337.28     2313.93     57.95 o
   0   2  10       24.80       29.45      4.21 o
   1   2  10     1026.05     1131.93     29.97 o
   2   2  10      288.66      299.75     12.84 o
   3   2  10     1620.74     1526.73     39.30 o
   4   2  10     2933.17     3155.05     84.40 o
   5   2  10       59.66       67.58      8.47 o
   6   2  10        0.01       -3.48      5.22 o
   7   2  10       61.31       53.71     14.40 o
   8   2  10      283.91      281.45     29.69 o
   9   2  10      108.00      107.70     17.98 o
  10   2  10        4.23        6.16      9.88 o
  11   2  10      222.05      241.41     30.98 o
  12   2  10       33.68       31.99     17.63 o
 -14   3  10       94.95      118.99     18.13 o
 -13   3  10       21.77       30.61     11.80 o
 -12   3  10        8.13        5.22      9.41 o
 -11   3  10       69.07       73.38     24.50 o
 -10   3  10       36.26       32.36     12.46 o
  -9   3  10       11.05       12.76      7.62 o
  -8   3  10       22.12       22.58      9.11 o
  -7   3  10        7.58       33.82      9.42 o
  -6   3  10       72.34       80.76     11.29 o
  -5   3  10       89.33       80.80      8.80 o
  -4   3  10       93.61       82.19      6.75 o
  -3   3  10      411.33      377.78     27.66 o
  -2   3  10        4.99        1.78      1.83 o
  -1   3  10      202.14      222.62     13.94 o
   0   3  10       23.37        9.35      5.64 o
   1   3  10      410.26      401.64     14.32 o
   2   3  10       81.98       72.26      8.31 o
   3   3  10       34.06       32.18      5.14 o
   4   3  10       27.73       22.33      6.22 o
   5   3  10       83.44       98.89     11.94 o
   6   3  10        4.13        8.59      6.95 o
   7   3  10      756.03      757.14     52.96 o
   8   3  10      123.48       97.29     20.46 o
   9   3  10        6.76        6.79      9.51 o
  10   3  10        6.16       11.39     13.44 o
  11   3  10       27.59       21.60     14.25 o
  12   3  10       10.14        4.93      6.71 o
 -13   4  10        3.75        3.09      4.58 o
 -12   4  10        5.93       10.81     11.74 o
 -11   4  10       99.26       99.32     28.18 o
 -10   4  10      150.26      150.74     22.41 o
  -9   4  10     2281.05     2355.45    118.74 o
  -8   4  10      436.59      488.52     36.58 o
  -7   4  10      173.86      160.88     21.84 o
  -6   4  10      118.81       95.80     18.09 o
  -5   4  10      495.26      460.15     23.00 o
  -4   4  10       29.23       29.28      6.92 o
  -3   4  10     1992.49     2169.54    113.36 o
  -2   4  10      867.56      947.54     35.76 o
  -1   4  10      455.74      473.05     83.20 o
   0   4  10        6.53        2.09      3.83 o
   1   4  10     2000.39     2061.45     55.60 o
   2   4  10      351.54      397.38     16.14 o
   3   4  10       24.24       26.59      5.62 o
   4   4  10       82.93       67.54     11.32 o
   5   4  10      161.70      137.36     19.07 o
   6   4  10        7.51       -3.59      6.45 o
   7   4  10      167.63      160.14     20.72 o
   8   4  10       55.48       44.27     16.28 o
   9   4  10      138.33      169.14     25.38 o
  10   4  10       66.95       82.99     21.61 o
  11   4  10      186.78      171.84     25.71 o
  12   4  10       22.87       17.74      9.38 o
 -13   5  10       35.51       14.11     11.09 o
 -12   5  10        0.04        1.93      7.17 o
 -11   5  10       51.07       33.80     12.90 o
 -10   5  10       26.48       24.00     12.92 o
  -9   5  10      162.83      136.16     19.52 o
  -8   5  10     1021.27     1041.83     56.35 o
  -7   5  10      567.40      506.36     39.19 o
  -6   5  10      327.21      343.13     30.98 o
  -5   5  10       24.33       29.25      8.67 o
  -4   5  10        5.10        7.06      6.79 o
  -3   5  10     1748.59     1959.32     73.01 o
  -2   5  10      211.73      232.95     17.53 o
  -1   5  10      586.15      591.44     31.99 o
   0   5  10      141.32      139.80     11.29 o
   1   5  10      238.69      244.00     14.98 o
   2   5  10       70.00       91.88     11.17 o
   3   5  10       24.87       24.52      8.70 o
   4   5  10      238.92      243.24     17.70 o
   5   5  10      398.70      380.42     26.24 o
   6   5  10        6.47       -0.96      4.99 o
   7   5  10       44.34       60.53     14.07 o
   8   5  10       61.37       49.50     16.38 o
   9   5  10      670.88      707.44     50.03 o
  10   5  10     1005.60     1054.73     68.62 o
  11   5  10       26.04       22.79     15.33 o
  12   5  10       35.59       23.87     19.02 o
 -13   6  10       33.32       55.42     30.78 o
 -12   6  10       53.55       30.86     14.61 o
 -11   6  10        0.49        0.05      6.72 o
 -10   6  10      147.66      139.24     19.95 o
  -9   6  10      817.16      786.68     59.10 o
  -8   6  10       53.66       70.64     18.35 o
  -7   6  10      569.09      580.95     50.90 o
  -6   6  10       15.48       28.54     13.64 o
  -5   6  10       28.80       54.28     13.89 o
  -4   6  10      203.08      199.95     18.08 o
  -3   6  10      281.30      289.74     28.78 o
  -2   6  10      458.17      431.80     34.95 o
  -1   6  10      173.73      174.16     16.45 o
   0   6  10       60.52       49.92      9.26 o
   1   6  10      394.19      350.31     27.47 o
   2   6  10       88.78      117.34     14.07 o
   3   6  10     1074.88     1122.91     53.38 o
   4   6  10     1305.45     1333.05     61.00 o
   5   6  10       12.46       12.13      8.53 o
   6   6  10        0.15        1.32      9.19 o
   7   6  10        0.01       -0.85      7.40 o
   8   6  10        4.76        9.20     13.22 o
   9   6  10      188.62      220.55     24.80 o
  10   6  10        1.94        2.55      9.46 o
  11   6  10       11.72        4.96     10.66 o
 -12   7  10       21.84       12.81     11.15 o
 -11   7  10        5.85        5.72      8.91 o
 -10   7  10        1.18        1.36      7.90 o
  -9   7  10        0.77        1.28      9.54 o
  -8   7  10      116.94      145.78     22.65 o
  -7   7  10       54.19       69.80     21.59 o
  -6   7  10       51.55       62.59     16.76 o
  -5   7  10      663.54      690.00     46.00 o
  -4   7  10      422.01      415.78     32.79 o
  -3   7  10        3.27        4.79     11.29 o
  -2   7  10      161.80      147.96     19.75 o
  -1   7  10      473.62      458.13     46.10 o
   0   7  10        2.04       11.14     10.50 o
   1   7  10        8.66        5.06      6.83 o
   2   7  10       39.60       32.72     11.46 o
   3   7  10       12.72        8.83      8.75 o
   4   7  10      238.44      223.83     22.26 o
   5   7  10      132.70      133.92     18.06 o
   6   7  10      250.38      245.44     42.97 o
   7   7  10       50.80       73.13     19.86 o
   8   7  10      113.88      120.18     27.34 o
   9   7  10      202.89      197.43     29.29 o
  10   7  10       12.85       11.44     12.31 o
  11   7  10       11.17        8.79     16.53 o
 -11   8  10        0.37       -2.67      6.86 o
 -10   8  10        4.14        8.15     10.95 o
  -9   8  10        0.03       -1.89      8.11 o
  -8   8  10      398.10      427.34     32.56 o
  -7   8  10        6.44        0.44      6.78 o
  -6   8  10      142.46      138.62     17.25 o
  -5   8  10      168.45      161.80     24.54 o
  -4   8  10        1.98       -0.92      7.96 o
  -3   8  10      565.05      563.78     48.21 o
  -2   8  10      141.50      144.64     32.91 o
  -1   8  10       28.16       41.50     63.75 o
   0   8  10      165.86      216.51    127.52 o
   1   8  10     1225.73     1204.84     77.01 o
   2   8  10      508.55      518.23     37.27 o
   3   8  10      642.68      605.14     40.36 o
   4   8  10        6.46        3.15      7.85 o
   5   8  10        2.37        1.34      5.96 o
   6   8  10        2.00        6.98      8.52 o
   7   8  10       50.18       56.75     15.69 o
   8   8  10        6.18        3.48     13.55 o
   9   8  10       14.86       19.65     18.67 o
  10   8  10       33.03       27.40     18.92 o
 -11   9  10        1.24        0.64      6.12 o
 -10   9  10        4.00       -1.87      9.11 o
  -9   9  10        3.59        1.41      6.41 o
  -8   9  10        0.82        0.98      5.07 o
  -7   9  10      378.40      374.60     36.18 o
  -6   9  10       88.51       72.29     17.22 o
  -5   9  10      626.96      689.24     47.19 o
  -4   9  10       70.83       53.02     19.06 o
  -3   9  10       92.31      102.22     21.85 o
  -2   9  10        0.16       -1.22      6.86 o
  -1   9  10        4.15        2.14      9.65 o
   0   9  10      597.66      621.78     47.35 o
   1   9  10      484.97      487.24     59.47 o
   2   9  10      107.12       71.27     28.50 o
   3   9  10       61.92       39.53     13.98 o
   4   9  10       90.70       92.29     15.77 o
   5   9  10        4.06        1.82      7.72 o
   6   9  10        7.36       -0.49      6.81 o
   7   9  10      157.10      171.32     31.96 o
   8   9  10      153.07      186.57     34.37 o
   9   9  10        0.08       -1.51      9.18 o
 -10  10  10       12.14        4.44     17.68 o
  -9  10  10        0.31       -2.08      5.60 o
  -8  10  10        3.64        0.71      5.49 o
  -7  10  10       33.46       40.53     14.29 o
  -6  10  10        2.04        2.60      6.89 o
  -5  10  10      441.34      430.78     37.82 o
  -4  10  10      304.32      290.45     35.90 o
  -3  10  10        4.82        0.30      7.96 o
  -2  10  10      917.24      847.40     79.67 o
  -1  10  10     1047.64     1107.36     68.76 o
   0  10  10      497.25      492.78     37.94 o
   1  10  10      488.72      482.56     90.59 o
   2  10  10      384.97      379.85     51.92 o
   3  10  10       23.17       15.79     12.24 o
   4  10  10        7.99        1.56      6.62 o
   5  10  10       19.21        3.33      8.12 o
   6  10  10        2.19       -2.68      9.04 o
   7  10  10        4.00        0.71      7.11 o
   8  10  10       36.66       31.51     16.76 o
  -9  11  10        0.08       -3.49     19.68 o
  -8  11  10        2.11        0.75      7.46 o
  -7  11  10       19.76       17.07     10.37 o
  -6  11  10      123.65      133.67     17.17 o
  -5  11  10       56.79       38.17     11.70 o
  -4  11  10        0.05        1.05      5.65 o
  -3  11  10      273.96      304.20     41.00 o
  -2  11  10      290.07      336.58     44.26 o
  -1  11  10     1002.81      930.62    165.65 o
   0  11  10      239.63      233.56     39.66 o
   1  11  10      605.81      671.67     75.95 o
   2  11  10      892.27      970.33    109.95 o
   3  11  10        3.45        0.39      9.65 o
   4  11  10       55.98       52.25     22.48 o
   5  11  10       64.37       42.32     15.40 o
   6  11  10      101.45      102.96     21.92 o
   7  11  10        3.37        4.27     19.49 o
  -7  12  10        8.36        3.63      8.74 o
  -6  12  10       30.53       17.06     19.06 o
  -5  12  10       25.22       11.60     10.11 o
  -4  12  10        2.02        0.19      4.67 o
  -3  12  10       13.01        7.57      6.62 o
  -2  12  10        0.49        1.19      5.74 o
  -1  12  10        9.09        3.16      8.53 o
   0  12  10       48.07       40.41     18.66 o
   1  12  10       21.01       16.90     15.94 o
   2  12  10        1.52        0.64      7.91 o
   3  12  10        0.60       -0.30      7.29 o
   4  12  10       41.42       -9.24     27.30 o
   5  12  10       16.13       10.74     10.56 o
   6  12  10       18.63      -12.45    107.28 o
  -5  13  10        4.34        3.31     10.26 o
  -4  13  10       54.02       57.90     12.05 o
  -3  13  10        1.14       -1.11     11.46 o
  -2  13  10        2.43        0.17      6.49 o
  -1  13  10        1.63        1.38     10.87 o
   0  13  10       32.76       15.57     17.99 o
   1  13  10       27.64       16.35     21.88 o
   2  13  10       24.39        5.36     17.19 o
   3  13  10       47.84      -12.09     28.38 o
   4  13  10        5.93       -1.94     26.21 o
 -14   1  11       15.14        4.05      9.53 o
 -13   1  11       12.48       14.20      8.45 o
 -12   1  11        0.31       -0.74      6.73 o
 -11   1  11        0.85        2.99      6.23 o
 -10   1  11       10.28        8.83      9.27 o
  -9   1  11      145.12      139.38     20.56 o
  -8   1  11      487.09      487.01     35.46 o
  -7   1  11      100.02       78.35      9.58 o
  -6   1  11       78.49       72.61      7.81 o
  -5   1  11      366.11      362.55     13.90 o
  -4   1  11       26.56       25.48      5.23 o
  -3   1  11      567.89      564.25     18.83 o
  -2   1  11     1415.76     1510.38     46.07 o
  -1   1  11     2174.01     2024.75     63.52 o
   0   1  11     1206.06     1167.61     55.21 o
   1   1  11     1401.77     1266.53     28.98 o
   2   1  11     4686.20     4874.81    119.94 o
   3   1  11        5.38        6.52      3.72 o
   4   1  11      858.42      769.57     23.06 o
   5   1  11       74.30       61.85      8.06 o
   6   1  11       13.25       10.44      6.27 o
   7   1  11       68.13       65.20     14.93 o
   8   1  11      546.31      549.70     42.07 o
   9   1  11      298.18      352.38     38.66 o
  10   1  11      364.37      347.52     31.57 o
  11   1  11        0.75        2.66     11.05 o
  12   1  11      364.73      427.10     66.53 o
 -14   2  11       63.14       20.74     19.34 o
 -13   2  11        4.43        4.06      7.28 o
 -12   2  11        6.89       -1.39      7.59 o
 -11   2  11       11.85        8.00      7.24 o
 -10   2  11        1.54        3.19      7.02 o
  -9   2  11        3.32        5.75      8.50 o
  -8   2  11       95.36       91.08     14.93 o
  -7   2  11      308.22      292.27     27.47 o
  -6   2  11      817.47      799.20     36.36 o
  -5   2  11      478.06      489.23     21.50 o
  -4   2  11        4.15        3.83      2.99 o
  -3   2  11       18.79     1015.95   2020.77 o
  -2   2  11     3778.03     3886.66    132.09 o
  -1   2  11     2918.09     3018.98     91.20 o
   0   2  11     1406.97     1496.16     39.84 o
   1   2  11      248.28      288.14     10.59 o
   2   2  11     1781.96     1860.59     47.92 o
   3   2  11     2296.05     2241.91     55.53 o
   4   2  11     1607.05     1638.46     52.62 o
   5   2  11       25.90       19.36      8.13 o
   6   2  11      173.16      183.41     17.31 o
   7   2  11       32.03       20.29     11.94 o
   8   2  11      153.62       90.69     24.56 o
   9   2  11        8.21       12.32     14.06 o
  10   2  11        0.43        0.56      8.15 o
  11   2  11       16.29       17.26     12.83 o
  12   2  11        0.02        0.10      9.16 o
 -13   3  11        1.57        2.66      6.11 o
 -12   3  11       44.63       40.90     13.17 o
 -11   3  11       34.33       35.06     17.59 o
 -10   3  11      169.91      146.47     16.79 o
  -9   3  11        0.71        3.07      6.44 o
  -8   3  11       19.73       22.51      9.03 o
  -7   3  11       88.10       51.15     13.36 o
  -6   3  11       25.06       27.49     13.05 o
  -5   3  11     1493.67     1412.28     54.49 o
  -4   3  11      500.81      501.36     23.37 o
  -3   3  11     3409.27     3633.88    136.73 o
  -2   3  11       48.28       59.85      8.16 o
  -1   3  11      147.57     1265.21   2090.34 o
   0   3  11      406.85      422.44     16.91 o
   1   3  11     1490.28     1445.83     36.84 o
   2   3  11     1191.35     1191.19     33.93 o
   3   3  11     1076.06     1197.12     37.75 o
   4   3  11      607.76      620.99     28.52 o
   5   3  11        4.48        0.97      5.48 o
   6   3  11      114.55      125.66     15.37 o
   7   3  11       19.33       21.75     11.19 o
   8   3  11       22.09       21.65     13.63 o
   9   3  11       15.35       18.26     12.85 o
  10   3  11       20.91       21.81     12.98 o
  11   3  11        4.10        7.68      9.63 o
  12   3  11       79.87      113.03     21.44 o
 -13   4  11       44.36       84.51     18.05 o
 -12   4  11        4.53        5.08     10.07 o
 -11   4  11        1.85        1.34      9.54 o
 -10   4  11       13.25       14.42      9.60 o
  -9   4  11      140.02      140.07     21.95 o
  -8   4  11      718.62      669.69     43.70 o
  -7   4  11       17.81        9.73      8.86 o
  -6   4  11      265.78      221.25     27.09 o
  -5   4  11      117.99      137.59     17.50 o
  -4   4  11       50.70       71.17      9.37 o
  -3   4  11       55.49       43.00      7.51 o
  -2   4  11     1042.47     1066.30     55.24 o
  -1   4  11      817.35      829.45     32.27 o
   0   4  11      271.14      247.74     12.34 o
   1   4  11        3.39        5.04      3.89 o
   2   4  11      576.62      583.25     23.50 o
   3   4  11     1532.73     1689.22     54.96 o
   4   4  11        6.99        4.65      4.35 o
   5   4  11      650.01      648.08     36.20 o
   6   4  11       55.07       57.04     12.43 o
   7   4  11      346.15      349.85     29.08 o
   8   4  11      116.15      101.09     22.28 o
   9   4  11       73.70       78.16     19.03 o
  10   4  11       42.42       40.94     19.20 o
  11   4  11       89.28      111.85     22.36 o
  12   4  11        0.19        1.01      8.05 o
 -13   5  11        0.02       -0.25      6.98 o
 -12   5  11        1.71       -0.89      6.88 o
 -11   5  11        1.99        3.57      7.74 o
 -10   5  11      545.75      513.08     39.44 o
  -9   5  11        4.99       17.32     10.17 o
  -8   5  11      622.89      650.97     48.23 o
  -7   5  11      411.85      408.07     43.01 o
  -6   5  11       53.40       55.83     19.34 o
  -5   5  11        8.12       -2.66      6.51 o
  -4   5  11      131.02      146.74     14.10 o
  -3   5  11     1051.38     1115.64     60.84 o
  -2   5  11       20.26       46.69      8.75 o
  -1   5  11     1598.52     1686.35     80.96 o
   0   5  11        6.31       13.38      6.59 o
   1   5  11        0.14        1.02      5.15 o
   2   5  11       20.76       18.11      7.63 o
   3   5  11      748.62      739.63     41.61 o
   4   5  11        1.03        2.15      5.47 o
   5   5  11       39.64       37.10     14.10 o
   6   5  11       54.50       55.33     14.80 o
   7   5  11       74.93       65.22     15.16 o
   8   5  11      389.46      384.12     34.21 o
   9   5  11        4.29        4.66      9.66 o
  10   5  11      332.24      350.46     40.99 o
  11   5  11       21.61       21.37     15.14 o
 -12   6  11       89.78      121.67     21.59 o
 -11   6  11       22.92       28.29     14.93 o
 -10   6  11      140.56      169.46     26.38 o
  -9   6  11        0.01       -4.89      9.55 o
  -8   6  11      110.64      109.14     21.54 o
  -7   6  11      147.94      160.99     28.50 o
  -6   6  11      333.29      339.11     34.91 o
  -5   6  11      373.72      383.72     30.10 o
  -4   6  11      661.83      682.33     35.51 o
  -3   6  11       22.35       12.58      8.51 o
  -2   6  11      825.60      798.21     81.38 o
  -1   6  11       27.40       27.45      9.13 o
   0   6  11       24.09       23.24     11.05 o
   1   6  11       28.42       22.46     10.79 o
   2   6  11       47.70       39.65     11.65 o
   3   6  11       53.09       60.08     11.69 o
   4   6  11      172.50      156.33     18.22 o
   5   6  11       39.64       34.66     13.84 o
   6   6  11      129.78      130.45     22.98 o
   7   6  11       80.29       85.00     18.19 o
   8   6  11      100.84      101.04     23.56 o
   9   6  11      118.05      102.80     23.02 o
  10   6  11        8.55        4.01     13.85 o
  11   6  11        1.06        3.72     14.88 o
 -12   7  11       31.29       21.65     12.31 o
 -11   7  11       29.02       16.07     11.35 o
 -10   7  11        6.48        7.11     10.67 o
  -9   7  11        1.19       10.34     12.43 o
  -8   7  11      174.97      171.04     23.43 o
  -7   7  11      175.04      169.42     29.20 o
  -6   7  11        3.12        1.12      7.70 o
  -5   7  11      406.78      431.77     36.02 o
  -4   7  11      166.24      150.00     24.99 o
  -3   7  11        6.00       10.91     13.34 o
  -2   7  11      231.18      241.51     26.94 o
  -1   7  11      170.04      180.69     24.30 o
   0   7  11       91.07       96.80     25.50 o
   1   7  11      506.95      461.17     36.35 o
   2   7  11       73.77      104.54     18.05 o
   3   7  11      137.87      114.43     17.25 o
   4   7  11       57.87       62.39     13.74 o
   5   7  11       68.29       48.22     12.58 o
   6   7  11       57.65       47.83     22.39 o
   7   7  11      568.07      614.55     52.90 o
   8   7  11      210.28      215.07     31.85 o
   9   7  11      184.43      204.68     30.25 o
  10   7  11       54.84       48.66     16.65 o
 -11   8  11        0.00        0.52      6.03 o
 -10   8  11        2.21        1.07      7.71 o
  -9   8  11       34.84       33.42     15.04 o
  -8   8  11       48.33       48.40     13.91 o
  -7   8  11       89.57      119.68     21.06 o
  -6   8  11        0.85       -1.89      6.53 o
  -5   8  11      491.65      500.40     67.07 o
  -4   8  11     1584.39     1620.55     99.82 o
  -3   8  11        2.54        3.43     10.46 o
  -2   8  11      477.82      471.09     41.34 o
  -1   8  11       41.56       33.20     18.39 o
   0   8  11        1.04        3.14     10.89 o
   1   8  11      435.93      404.74     42.05 o
   2   8  11      141.65      132.56     18.37 o
   3   8  11       41.34       29.68     14.24 o
   4   8  11       24.86       18.59     10.18 o
   5   8  11       80.14       88.46     17.41 o
   6   8  11      268.85      263.50     29.97 o
   7   8  11       40.17       40.07     14.25 o
   8   8  11      173.01      168.35     27.17 o
   9   8  11       99.53       97.28     27.40 o
  10   8  11       24.01       10.06     16.32 o
 -10   9  11       80.82       93.16     21.13 o
  -9   9  11        6.98        3.94      7.97 o
  -8   9  11       22.10       20.33      8.70 o
  -7   9  11       30.33       44.50     16.77 o
  -6   9  11      648.87      738.59     50.25 o
  -5   9  11     1063.05     1119.65     65.01 o
  -4   9  11        3.93        2.85     10.56 o
  -3   9  11      374.00      356.91     39.08 o
  -2   9  11      759.76      755.92     51.95 o
  -1   9  11      543.38      486.00     46.68 o
   0   9  11      360.20      346.74     37.84 o
   1   9  11        7.47        4.51      9.63 o
   2   9  11       11.67        3.94     12.48 o
   3   9  11       23.45       13.40     10.71 o
   4   9  11       10.61        8.00      9.96 o
   5   9  11       87.72       80.00     15.55 o
   6   9  11        8.77        5.91      8.33 o
   7   9  11       22.39       10.86     11.07 o
   8   9  11        1.89        1.52     10.43 o
   9   9  11        3.02        4.37     14.98 o
  -9  10  11      104.34      117.43     28.45 o
  -8  10  11       24.68       16.78     11.52 o
  -7  10  11      146.87      139.06     18.38 o
  -6  10  11      360.15      380.62     28.64 o
  -5  10  11        3.51        5.78      9.73 o
  -4  10  11       46.77       44.98     16.78 o
  -3  10  11      105.89      100.48     17.96 o
  -2  10  11       18.75       16.61     14.43 o
  -1  10  11      539.37      557.89     45.56 o
   0  10  11      533.65      520.46     41.92 o
   1  10  11       57.51       -6.32     74.05 o
   2  10  11      182.74      183.26     44.97 o
   3  10  11       19.53       11.46     15.76 o
   4  10  11        0.81       -1.11      6.78 o
   5  10  11       67.32       44.07     14.33 o
   6  10  11       11.72        0.51      6.95 o
   7  10  11       80.38       69.36     19.28 o
   8  10  11       21.75       16.87     18.11 o
  -8  11  11        0.26        0.94     13.91 o
  -7  11  11       62.02       61.46     13.85 o
  -6  11  11        0.00        1.43      6.38 o
  -5  11  11       29.80       28.57     12.37 o
  -4  11  11       51.37       45.14     12.79 o
  -3  11  11       59.96       50.57     16.16 o
  -2  11  11      836.38      944.24     79.19 o
  -1  11  11       19.81       25.21     14.18 o
   0  11  11       66.65       86.41     27.63 o
   1  11  11      107.38      131.67     30.23 o
   2  11  11       29.16       31.67     17.99 o
   3  11  11       16.67       17.56     20.93 o
   4  11  11        8.75        6.26     11.83 o
   5  11  11        1.54       -0.92     11.54 o
   6  11  11      100.13      133.29     38.79 o
   7  11  11        2.14        0.83     57.56 o
  -7  12  11       33.54       41.69     23.31 o
  -6  12  11        5.96        2.19     10.89 o
  -5  12  11       46.03       44.43     10.63 o
  -4  12  11        4.86        1.94      5.63 o
  -3  12  11       27.79       30.46     12.96 o
  -2  12  11      201.01      206.24     31.50 o
  -1  12  11        6.31        3.75      9.08 o
   0  12  11       71.35       68.29     20.97 o
   1  12  11        3.78        2.42      9.06 o
   2  12  11      184.74      205.41     29.57 o
   3  12  11       49.40       51.65     17.09 o
   4  12  11       26.72       30.16     12.81 o
   5  12  11        0.00       -4.04     18.55 o
  -4  13  11        0.11        0.64      7.79 o
  -3  13  11       23.30        7.68     17.12 o
  -2  13  11        4.43        2.22     14.50 o
  -1  13  11       14.62        3.44     12.31 o
   0  13  11        1.76        0.37     12.73 o
   1  13  11        7.46        0.76     12.06 o
   2  13  11       48.61       32.86     24.84 o
   3  13  11        0.06        0.68      6.73 o
 -14   0  12        7.00        4.61     12.01 o
 -13   0  12       20.55       15.22     13.49 o
 -12   0  12       18.00       16.60     12.46 o
 -11   0  12       16.66        8.14     11.46 o
 -10   0  12        0.64        2.87     10.43 o
  -9   0  12      159.00      129.57     24.88 o
  -8   0  12      440.26      441.89     40.83 o
  -7   0  12        8.15       10.94     10.22 o
  -6   0  12      668.99      657.36     31.20 o
  -5   0  12      689.09      749.28     38.80 o
  -4   0  12     1784.88     1898.08     74.68 o
  -3   0  12      132.50      109.77     12.16 o
  -2   0  12        0.83        4.94      4.98 o
  -1   0  12       99.86       80.20     10.40 o
   0   0  12     3704.08     3634.84    218.24 o
   1   0  12    12226.25    11643.64    673.55 o
   2   0  12     4244.19     4235.25    151.30 o
   3   0  12      352.26      302.74     19.56 o
   4   0  12     3824.80     3917.06    179.36 o
   5   0  12        0.02        0.70      6.35 o
   6   0  12      127.29      153.39     29.54 o
   7   0  12     1094.33     1063.22     84.06 o
   8   0  12        1.42        6.68     10.68 o
   9   0  12     1987.38     1997.32    129.54 o
  10   0  12        9.26       10.70     14.19 o
  11   0  12       66.40       67.26     33.35 o
  12   0  12        3.29        9.31     50.50 o
 -13   1  12       35.04       40.61      9.72 o
 -12   1  12       23.55       40.68     11.67 o
 -11   1  12        0.35        0.17      4.52 o
 -10   1  12      255.54      236.65     22.50 o
  -9   1  12      195.54      177.81     24.49 o
  -8   1  12      397.67      355.28     29.68 o
  -7   1  12      489.79      456.33     28.66 o
  -6   1  12       20.77       20.52      6.19 o
  -5   1  12      533.11      551.83     21.62 o
  -4   1  12     1486.49     1591.25     43.86 o
  -3   1  12        4.36        5.18      3.48 o
  -2   1  12      557.12      506.44     16.25 o
  -1   1  12      127.83      999.01   1065.95 o
   0   1  12      113.84      112.87      7.22 o
   1   1  12      208.74      212.99      8.68 o
   2   1  12        6.01        2.88      2.50 o
   3   1  12       51.29       45.99      5.94 o
   4   1  12      348.33      346.83     18.41 o
   5   1  12       39.89       41.01      9.83 o
   6   1  12       84.69       91.94     14.57 o
   7   1  12     1041.71     1068.97     66.06 o
   8   1  12      464.07      478.00     38.50 o
   9   1  12      297.62      286.78     31.16 o
  10   1  12       30.85       33.40     13.01 o
  11   1  12       28.14       18.55     19.70 o
  12   1  12       22.05       22.47     18.63 o
 -13   2  12        0.39       -1.23      5.44 o
 -12   2  12       25.21       12.19      8.28 o
 -11   2  12       37.35       20.42     10.42 o
 -10   2  12       29.04       31.81     10.53 o
  -9   2  12      547.93      519.95     36.44 o
  -8   2  12      379.86      359.52     27.36 o
  -7   2  12        4.10       -1.21      6.53 o
  -6   2  12        0.50        2.54      5.73 o
  -5   2  12      133.81      126.34     13.75 o
  -4   2  12      367.81      399.20     17.95 o
  -3   2  12      923.24      939.02     28.77 o
  -2   2  12       63.39       47.66      7.20 o
  -1   2  12       25.96       28.34      4.95 o
   0   2  12     1374.74     1332.39     42.87 o
   1   2  12      967.54      937.29     25.36 o
   2   2  12      223.79      194.93      9.80 o
   3   2  12      244.25      225.00     12.73 o
   4   2  12      673.33      654.44     29.66 o
   5   2  12       24.29       29.28     10.03 o
   6   2  12        6.55       10.87      7.52 o
   7   2  12       36.67       33.87     10.64 o
   8   2  12      228.39      257.94     25.79 o
   9   2  12        1.89        4.00     10.26 o
  10   2  12      163.22      149.14     22.30 o
  11   2  12        0.01        0.79      6.43 o
  12   2  12       27.46       27.44     19.37 o
 -13   3  12       29.23       21.36     11.83 o
 -12   3  12       37.06       40.51     18.49 o
 -11   3  12       27.89       27.53     14.10 o
 -10   3  12        4.05       -4.17      7.46 o
  -9   3  12       12.81       35.01     11.80 o
  -8   3  12      183.80      183.91     22.15 o
  -7   3  12      121.30      102.48     17.80 o
  -6   3  12      347.81      291.05     32.78 o
  -5   3  12        2.73        3.39      5.85 o
  -4   3  12        6.95        9.61      6.78 o
  -3   3  12       55.87       45.90      9.93 o
  -2   3  12       59.03       56.58      7.40 o
  -1   3  12       11.09        3.59      4.55 o
   0   3  12      131.86      121.88      7.98 o
   1   3  12      146.73      141.32      8.87 o
   2   3  12      127.66      123.49      8.88 o
   3   3  12      582.55      611.41     26.59 o
   4   3  12      208.12      219.93     19.01 o
   5   3  12        9.89        2.43      6.01 o
   6   3  12        2.69        4.22      6.32 o
   7   3  12       74.42       81.55     13.81 o
   8   3  12        9.88       13.35     13.61 o
   9   3  12        1.82        3.45     10.85 o
  10   3  12        0.95       -0.91      5.45 o
  11   3  12       16.68        8.87      9.61 o
 -13   4  12       35.74       28.09     14.21 o
 -12   4  12       16.69       11.18     11.00 o
 -11   4  12        0.10       -1.90      9.85 o
 -10   4  12      138.79      133.12     20.35 o
  -9   4  12      196.84      182.26     21.09 o
  -8   4  12      129.18      123.21     18.37 o
  -7   4  12        8.81        3.76      9.07 o
  -6   4  12      315.95      315.34     59.72 o
  -5   4  12      579.78      626.40     41.73 o
  -4   4  12      508.37      511.49     39.33 o
  -3   4  12      186.27      229.10     23.70 o
  -2   4  12       19.42       10.55      7.50 o
  -1   4  12      356.95      384.30     17.20 o
   0   4  12       17.30       11.56      4.39 o
   1   4  12      105.16       95.31     12.69 o
   2   4  12       33.61       18.70      8.48 o
   3   4  12        0.04        1.06      4.02 o
   4   4  12       11.95       14.12      8.16 o
   5   4  12      118.66      107.77     15.88 o
   6   4  12       15.57       22.31      8.88 o
   7   4  12      115.94      134.70     18.13 o
   8   4  12        4.07       -0.47     10.74 o
   9   4  12      103.50       85.74     18.92 o
  10   4  12        1.81        0.07      8.73 o
  11   4  12       11.60       18.30     12.64 o
 -13   5  12       15.34       17.60     13.56 o
 -12   5  12        1.82        1.60      7.98 o
 -11   5  12        0.00       -0.43      5.90 o
 -10   5  12        3.45       15.04      9.70 o
  -9   5  12      259.55      252.03     28.70 o
  -8   5  12       70.61       60.79     18.23 o
  -7   5  12       97.63       99.58     23.96 o
  -6   5  12        7.22        6.67     14.99 o
  -5   5  12      188.85      183.27     27.16 o
  -4   5  12      336.66      380.33     35.62 o
  -3   5  12      253.24      248.73     23.49 o
  -2   5  12      663.83      740.20     67.19 o
  -1   5  12      116.88      120.20     13.65 o
   0   5  12       70.46       83.35     15.91 o
   1   5  12       77.73       66.28     14.08 o
   2   5  12        7.30        8.77      9.51 o
   3   5  12       64.78       63.89     12.96 o
   4   5  12      505.10      490.85     29.81 o
   5   5  12        0.86        1.10      4.90 o
   6   5  12      126.37      138.95     21.73 o
   7   5  12       12.29       14.72     12.25 o
   8   5  12      384.46      361.65     33.53 o
   9   5  12       84.59       78.42     17.99 o
  10   5  12      484.60      563.71     63.30 o
  11   5  12      142.59      127.12     28.14 o
 -12   6  12        0.00        1.09      7.49 o
 -11   6  12       18.79       24.62     14.75 o
 -10   6  12        0.01       -1.10      7.98 o
  -9   6  12      128.97      167.64     23.51 o
  -8   6  12     1286.62     1396.82     78.74 o
  -7   6  12      193.20      226.71     32.47 o
  -6   6  12       64.07       67.16     20.05 o
  -5   6  12       13.49        6.25      9.00 o
  -4   6  12        2.41        5.44      8.18 o
  -3   6  12      214.31      248.94     20.50 o
  -2   6  12        0.04        2.77      8.40 o
  -1   6  12       12.04        7.27      6.41 o
   0   6  12        3.74        3.36      8.18 o
   1   6  12       46.42       69.10     15.61 o
   2   6  12       13.33       11.45      9.24 o
   3   6  12       23.73       28.39     12.79 o
   4   6  12      808.07      822.95     44.40 o
   5   6  12       29.10       30.53     12.87 o
   6   6  12       59.32       56.24     13.64 o
   7   6  12      249.52      225.90     28.09 o
   8   6  12       42.48       49.16     18.62 o
   9   6  12      252.14      286.85     45.01 o
  10   6  12       93.19       83.97     24.62 o
 -12   7  12       25.06       34.87     17.83 o
 -11   7  12        0.01        0.18      5.70 o
 -10   7  12       31.43       35.07     15.47 o
  -9   7  12      248.88      257.44     25.42 o
  -8   7  12        0.00        1.84      7.66 o
  -7   7  12      276.04      268.93     35.48 o
  -6   7  12        2.71       -1.84      8.38 o
  -5   7  12      359.97      331.79     32.26 o
  -4   7  12      270.22      275.91     26.44 o
  -3   7  12       68.27       78.93     17.40 o
  -2   7  12        0.26      696.46   1796.17 o
  -1   7  12       16.67       41.07     18.75 o
   0   7  12        8.68     1118.51   1809.35 o
   1   7  12      211.45      195.18     22.78 o
   2   7  12       34.17       28.63     12.01 o
   3   7  12       40.37       39.23     12.52 o
   4   7  12        0.06        0.89      6.15 o
   5   7  12       78.44       75.10     15.74 o
   6   7  12        1.90        2.30     11.18 o
   7   7  12      121.53      106.11     23.52 o
   8   7  12       75.84       63.95     20.25 o
   9   7  12       18.55       26.45     16.49 o
  10   7  12      241.67      249.15     49.16 o
 -11   8  12       16.62        8.55      9.10 o
 -10   8  12       20.15       15.15     11.19 o
  -9   8  12      351.39      395.20     34.12 o
  -8   8  12      110.28      121.71     18.79 o
  -7   8  12        8.30       15.32     11.70 o
  -6   8  12       75.36       78.87     24.84 o
  -5   8  12      629.89      670.68     49.82 o
  -4   8  12       38.47       28.21     15.82 o
  -3   8  12      323.11      356.66     33.11 o
  -2   8  12     1401.45     1489.17     97.64 o
  -1   8  12      270.57      236.73     36.45 o
   0   8  12      126.22      104.76     26.96 o
   1   8  12      187.45      178.12     28.32 o
   2   8  12       88.98       64.65     15.20 o
   3   8  12      315.39      286.86     31.14 o
   4   8  12       85.26       81.48     22.33 o
   5   8  12      206.97      184.18     19.76 o
   6   8  12        2.90        3.36      9.90 o
   7   8  12       25.28       18.54     14.25 o
   8   8  12        0.42        1.66      8.49 o
   9   8  12        0.09        0.40      9.52 o
 -10   9  12      108.87      126.98     24.44 o
  -9   9  12       81.52       78.47     14.96 o
  -8   9  12      120.30      117.79     15.42 o
  -7   9  12        0.95        2.03      7.81 o
  -6   9  12      282.59      337.07     29.12 o
  -5   9  12       19.38       35.46     13.88 o
  -4   9  12      246.35      274.76     31.74 o
  -3   9  12      709.19      741.83     52.97 o
  -2   9  12      179.04      174.39     34.32 o
  -1   9  12       72.82       74.86     22.31 o
   0   9  12      138.48      157.84     27.60 o
   1   9  12      402.58      405.72     43.55 o
   2   9  12        4.20       -4.97     37.03 o
   3   9  12       59.23       45.29     14.93 o
   4   9  12        9.74        5.08      8.49 o
   5   9  12       40.83       47.00     14.64 o
   6   9  12        0.19        1.23      6.69 o
   7   9  12        4.66        1.60      9.44 o
   8   9  12        3.33        3.01     15.35 o
  -9  10  12        2.07        1.69     10.93 o
  -8  10  12      111.81      113.34     20.64 o
  -7  10  12       33.96       48.04     14.08 o
  -6  10  12      300.30      333.80     33.40 o
  -5  10  12      226.55      247.51     28.99 o
  -4  10  12       27.15       20.29     13.18 o
  -3  10  12      219.31      192.14     24.06 o
  -2  10  12        0.24       -3.20     10.62 o
  -1  10  12        5.68        4.67     11.53 o
   0  10  12      270.13      268.04     32.88 o
   1  10  12       89.92       75.08     22.89 o
   2  10  12      119.83      139.03     33.62 o
   3  10  12        0.01        2.13     11.97 o
   4  10  12      115.59      122.36     25.35 o
   5  10  12        1.03       -0.75      5.95 o
   6  10  12       33.97       37.92     18.71 o
   7  10  12       36.65       40.05     19.64 o
  -8  11  12        0.85        3.88     15.77 o
  -7  11  12       18.38        8.99      9.48 o
  -6  11  12      133.99      121.37     21.74 o
  -5  11  12        3.48       -0.22      5.61 o
  -4  11  12        9.75        2.20      7.77 o
  -3  11  12        2.93        4.75      7.66 o
  -2  11  12      102.47      133.31     18.99 o
  -1  11  12      155.47      152.78     21.40 o
   0  11  12       45.21       72.30     25.45 o
   1  11  12      242.99      271.62     42.73 o
   2  11  12      268.77      267.94     40.89 o
   3  11  12       61.11       58.64     22.13 o
   4  11  12        0.96        2.16     33.89 o
   5  11  12        2.05        3.41     24.30 o
   6  11  12      141.01      160.89     35.22 o
  -6  12  12       10.45        7.47     13.06 o
  -5  12  12       11.99       10.36      8.59 o
  -4  12  12       10.34        4.07      5.87 o
  -3  12  12        1.69        1.07      6.72 o
  -2  12  12      305.93      288.62     51.12 o
  -1  12  12       10.41       11.04     12.13 o
   0  12  12       35.09       17.90     14.72 o
   1  12  12       12.01        7.94     12.19 o
   2  12  12       66.75       72.74     23.94 o
   3  12  12       36.63       40.47     20.41 o
   4  12  12       53.91       57.53     14.27 o
  -3  13  12       45.09       33.14     41.91 o
  -2  13  12       32.95       28.69     22.05 o
  -1  13  12        3.44        2.40     11.47 o
   0  13  12       32.63       29.16     19.64 o
   1  13  12        2.71        1.85     11.38 o
   2  13  12        0.98       -0.51      9.57 o
 -13   1  13        2.09        0.17      5.16 o
 -12   1  13      181.35      197.70     18.78 o
 -11   1  13       84.84       80.02     13.45 o
 -10   1  13       29.76       20.32      9.64 o
  -9   1  13      725.60      754.41     50.03 o
  -8   1  13      799.96      873.21     56.05 o
  -7   1  13      464.34      450.27     26.18 o
  -6   1  13     1368.32     1348.17     65.55 o
  -5   1  13      157.63      166.74     10.51 o
  -4   1  13      247.69      269.67     13.82 o
  -3   1  13     1139.86     1081.14     32.00 o
  -2   1  13      138.41      119.83      7.40 o
  -1   1  13      569.06      552.74     17.74 o
   0   1  13     1790.88     1734.91     62.30 o
   1   1  13       96.15       96.11      6.48 o
   2   1  13     1506.45     1512.67     42.88 o
   3   1  13      138.65      115.74     10.78 o
   4   1  13      147.06      156.49     17.79 o
   5   1  13        2.04        3.24      6.36 o
   6   1  13     2099.34     2168.91    106.42 o
   7   1  13      654.13      653.21     45.21 o
   8   1  13       97.49       96.67     16.64 o
   9   1  13      370.81      371.73     31.89 o
  10   1  13       15.18       19.30     13.07 o
  11   1  13        7.56        6.09      6.73 o
 -13   2  13       56.98       63.98     18.64 o
 -12   2  13       41.11       31.82     10.74 o
 -11   2  13      132.37      123.16     15.13 o
 -10   2  13      215.45      209.23     19.46 o
  -9   2  13     1181.87     1280.56     75.41 o
  -8   2  13     1254.76     1272.92     72.85 o
  -7   2  13        2.33       -7.68      8.44 o
  -6   2  13       87.64       65.63     21.85 o
  -5   2  13      612.52      572.73     40.86 o
  -4   2  13       96.44       92.52     12.04 o
  -3   2  13        0.24       -0.47      2.83 o
  -2   2  13       15.58       20.82      5.57 o
  -1   2  13      596.91      567.39     20.18 o
   0   2  13      352.50      354.74     14.33 o
   1   2  13       94.10       89.53      7.37 o
   2   2  13       66.95       64.74      7.11 o
   3   2  13      427.17      415.05     20.12 o
   4   2  13        0.18        3.12      6.37 o
   5   2  13       40.17       62.63     12.98 o
   6   2  13      162.21      154.82     16.91 o
   7   2  13      115.85       82.53     14.54 o
   8   2  13       77.75       89.30     16.91 o
   9   2  13      143.18      159.56     23.34 o
  10   2  13        5.73        5.12     10.16 o
  11   2  13       33.70       38.79     13.31 o
 -13   3  13        1.90        3.44      7.38 o
 -12   3  13       14.23        5.36      9.10 o
 -11   3  13       29.95       19.32     11.27 o
 -10   3  13       32.55       23.35     11.71 o
  -9   3  13        3.14        2.45      6.52 o
  -8   3  13      224.79      216.76     22.70 o
  -7   3  13       18.45       20.41     11.26 o
  -6   3  13     1317.35     1355.26    102.10 o
  -5   3  13        0.00       28.54     12.79 o
  -4   3  13      540.36      558.98     37.91 o
  -3   3  13      190.20      186.26     19.32 o
  -2   3  13      284.58      339.06     19.08 o
  -1   3  13      177.86      162.70     11.03 o
   0   3  13        5.87       49.46      7.84 o
   1   3  13      267.39      257.24     13.43 o
   2   3  13      181.23      170.68     10.70 o
   3   3  13      365.36      362.60     21.22 o
   4   3  13     1420.49     1481.48     64.07 o
   5   3  13      413.15      414.34     26.67 o
   6   3  13      720.19      766.60     38.67 o
   7   3  13        1.27        1.62      6.25 o
   8   3  13       66.70       65.75     19.10 o
   9   3  13       18.61       24.72     15.42 o
  10   3  13        4.18        7.13     11.64 o
  11   3  13       53.02       58.26     15.12 o
 -13   4  13        6.09        3.31      8.95 o
 -12   4  13       24.24       11.05      9.68 o
 -11   4  13       35.16       30.03     11.99 o
 -10   4  13        7.87        2.48      7.81 o
  -9   4  13       97.79      154.26     22.83 o
  -8   4  13     1098.79     1118.36     75.57 o
  -7   4  13      920.81      935.66     59.56 o
  -6   4  13        2.87      -19.36     20.72 o
  -5   4  13      214.74      238.13     28.60 o
  -4   4  13      574.93      665.34     58.64 o
  -3   4  13      906.82      952.52    108.85 o
  -2   4  13       14.62        8.59      5.82 o
  -1   4  13      138.36      132.90     12.39 o
   0   4  13       30.23       18.98      6.84 o
   1   4  13        0.45        0.63      4.95 o
   2   4  13       30.77       31.51     13.94 o
   3   4  13      204.38      184.84     21.50 o
   4   4  13       19.83       28.65     12.49 o
   5   4  13       42.81       46.06     11.85 o
   6   4  13       36.70       32.62      9.38 o
   7   4  13      243.46      264.76     24.83 o
   8   4  13       73.81      100.54     20.53 o
   9   4  13      157.54      143.32     24.01 o
  10   4  13      387.83      415.78     44.05 o
  11   4  13       31.80       27.38     13.99 o
 -12   5  13        6.78        2.39      5.25 o
 -11   5  13      108.96      130.57     32.15 o
 -10   5  13        4.02        6.78     11.08 o
  -9   5  13      434.50      466.51     42.00 o
  -8   5  13      146.45      136.54     24.14 o
  -7   5  13        5.74        4.85      8.68 o
  -6   5  13       55.15       65.59     24.78 o
  -5   5  13       11.31        2.69      9.24 o
  -4   5  13      311.24      308.85     29.95 o
  -3   5  13       63.62       43.87     15.76 o
  -2   5  13      398.60      407.54     38.18 o
  -1   5  13       36.94       41.53     11.01 o
   0   5  13      145.92      176.19     30.32 o
   1   5  13       71.76       55.98     15.85 o
   2   5  13        0.23       -7.49      9.57 o
   3   5  13      181.68      218.58     26.84 o
   4   5  13        2.22        1.34      5.83 o
   5   5  13      735.68      792.07     46.97 o
   6   5  13       24.76       22.91     11.09 o
   7   5  13      104.44      105.68     18.62 o
   8   5  13       36.92       50.08     18.62 o
   9   5  13      128.74      129.72     27.31 o
  10   5  13        4.09        7.30     11.07 o
 -12   6  13       46.63       66.50     19.45 o
 -11   6  13       52.91       56.87     20.68 o
 -10   6  13      120.85      153.49     21.27 o
  -9   6  13       27.57       40.46     15.21 o
  -8   6  13      109.18      146.24     24.46 o
  -7   6  13       92.37       82.65     19.94 o
  -6   6  13        8.99       12.69     13.83 o
  -5   6  13       12.45       13.28     11.65 o
  -4   6  13        2.22        3.70      6.85 o
  -3   6  13       59.95       81.50     17.52 o
  -2   6  13       26.85       25.96     12.45 o
  -1   6  13     1141.74     1127.80     95.19 o
   0   6  13       35.21       28.38     14.28 o
   1   6  13      134.44      123.79     20.83 o
   2   6  13        1.53        0.27      5.69 o
   3   6  13        4.94        2.40      8.07 o
   4   6  13       11.60       15.42     10.58 o
   5   6  13      233.07      230.12     26.73 o
   6   6  13        7.37        3.42      7.03 o
   7   6  13       77.26       98.53     18.16 o
   8   6  13       21.11       33.42     19.26 o
   9   6  13      481.47      449.76     67.41 o
  10   6  13       77.92       76.61     22.69 o
 -11   7  13        3.09        2.27      8.52 o
 -10   7  13        0.53        1.66      9.12 o
  -9   7  13      139.86      161.52     20.86 o
  -8   7  13      272.78      266.56     29.42 o
  -7   7  13      333.91      379.18     40.55 o
  -6   7  13       70.24       67.24     17.55 o
  -5   7  13      191.58      183.38     22.37 o
  -4   7  13       76.26       65.85     20.06 o
  -3   7  13      186.45      186.92     25.06 o
  -2   7  13     1640.73     1706.53    118.43 o
  -1   7  13       95.92       76.68     24.73 o
   0   7  13      101.36      105.45     26.02 o
   1   7  13        2.35        4.98      8.91 o
   2   7  13        2.20        0.58      6.83 o
   3   7  13       45.21       35.49     12.38 o
   4   7  13      217.75      171.91     23.12 o
   5   7  13        0.28       -1.41      8.18 o
   6   7  13        9.94       24.77     14.09 o
   7   7  13       40.52       45.64     14.33 o
   8   7  13      140.07      152.67     28.66 o
   9   7  13       26.47       15.89     16.74 o
 -11   8  13       61.19       60.37     23.76 o
 -10   8  13       33.08       17.26     12.96 o
  -9   8  13       79.85       76.18     17.53 o
  -8   8  13        8.39        7.35      8.86 o
  -7   8  13      265.61      295.29     30.78 o
  -6   8  13       24.60       33.29     19.15 o
  -5   8  13       44.32       40.07     16.75 o
  -4   8  13      389.09      388.63     37.34 o
  -3   8  13      779.59      735.24     58.44 o
  -2   8  13      167.86      194.39     35.61 o
  -1   8  13       27.24       19.01     19.61 o
   0   8  13      452.77      452.25     44.63 o
   1   8  13        6.44        3.98     10.51 o
   2   8  13        0.01       -0.47      6.74 o
   3   8  13       47.72       33.60     15.02 o
   4   8  13       12.64        6.93     11.27 o
   5   8  13       19.04       16.30     13.85 o
   6   8  13        9.63       11.31     11.48 o
   7   8  13       54.17       59.28     14.94 o
   8   8  13       95.77       67.96     29.06 o
   9   8  13       11.33        2.04     19.16 o
 -10   9  13       10.77        5.98     10.93 o
  -9   9  13      111.08       99.68     19.18 o
  -8   9  13      269.98      346.38     31.85 o
  -7   9  13       25.26       32.16     15.71 o
  -6   9  13      275.16      319.84     45.55 o
  -5   9  13       37.45       52.31     16.50 o
  -4   9  13      224.17      218.59     28.80 o
  -3   9  13      209.24      230.38     24.59 o
  -2   9  13       42.71       40.45     18.65 o
  -1   9  13      353.44      396.76     43.31 o
   0   9  13       12.27       15.97     13.01 o
   1   9  13      124.03      117.01     21.12 o
   2   9  13       31.42      156.62    393.89 o
   3   9  13        3.51        4.08      9.46 o
   4   9  13        7.99       10.08     10.93 o
   5   9  13       73.83       55.75     15.77 o
   6   9  13       13.16        5.87     12.39 o
   7   9  13       22.78       12.27     12.05 o
   8   9  13        8.55        4.39     26.00 o
  -9  10  13       77.55       98.54     26.48 o
  -8  10  13      113.33      164.78     26.78 o
  -7  10  13       28.25       21.97     12.91 o
  -6  10  13        8.43        3.99     12.25 o
  -5  10  13      385.24      411.70     34.80 o
  -4  10  13        9.22        7.91     10.21 o
  -3  10  13      321.87      345.71     39.65 o
  -2  10  13      295.58      321.25     37.23 o
  -1  10  13      143.72      151.25     26.28 o
   0  10  13      565.56      548.21     48.03 o
   1  10  13      359.65      349.48     42.66 o
   2  10  13      868.18      816.40    158.70 o
   3  10  13      279.60      265.79     52.32 o
   4  10  13        5.25        2.64     23.58 o
   5  10  13        0.20        7.60     43.64 o
   6  10  13      151.55      206.17     43.02 o
   7  10  13        7.87        0.74     27.50 o
  -7  11  13       42.23       23.07     13.06 o
  -6  11  13        5.17        5.30      7.66 o
  -5  11  13      131.97      161.31     19.49 o
  -4  11  13       14.71        5.74     10.83 o
  -3  11  13       50.11       54.59     14.64 o
  -2  11  13       17.58       16.36     11.17 o
  -1  11  13        2.50        3.09      8.56 o
   0  11  13       60.81       52.32     24.63 o
   1  11  13        0.24        4.08     13.33 o
   2  11  13      238.55      214.91     60.76 o
   3  11  13        0.85        2.93     34.75 o
   4  11  13       92.62       71.70     30.08 o
   5  11  13       45.22       79.80     28.25 o
  -5  12  13        0.01       -0.47     13.14 o
  -4  12  13        4.57        1.54      6.19 o
  -3  12  13        7.77        6.31      9.19 o
  -2  12  13       86.92       72.89     18.91 o
  -1  12  13      149.47      151.64     36.81 o
   0  12  13      257.41      300.65     51.38 o
   1  12  13       17.68        7.50     11.96 o
   2  12  13        0.55       -2.26     18.54 o
   3  12  13       45.89       39.28     21.72 o
   4  12  13       23.48       16.69    166.37 o
  -1  13  13       19.02        8.58     16.64 o
 -13   0  14       94.22      149.23     40.29 o
 -12   0  14       10.67       11.63     11.84 o
 -11   0  14       98.03       78.03     22.29 o
 -10   0  14      241.15      187.27     28.33 o
  -9   0  14       53.83       48.48     39.83 o
  -8   0  14       12.07        8.81     12.54 o
  -7   0  14       14.29       13.58     11.97 o
  -6   0  14        0.04        1.82      5.32 o
  -5   0  14      289.90      317.09     28.16 o
  -4   0  14      197.73      200.66     16.16 o
  -3   0  14      268.77      247.91     15.92 o
  -2   0  14      112.20      133.88     11.65 o
  -1   0  14       24.40       13.92      5.51 o
   0   0  14     1947.14     1818.76     92.61 o
   1   0  14     8046.39     7944.06    447.51 o
   2   0  14     4425.55     4311.39    247.00 o
   3   0  14     1717.40     1690.48    136.32 o
   4   0  14      202.60      168.88     27.48 o
   5   0  14     1978.24     1977.58    221.05 o
   6   0  14     2152.75     2373.61    158.46 o
   7   0  14      129.30      148.63     33.21 o
   8   0  14        8.55       13.49     16.26 o
   9   0  14      275.75      263.70     37.10 o
  10   0  14      123.81      113.94     21.15 o
  11   0  14       81.86       99.93     51.52 o
 -13   1  14       20.61       20.35     13.24 o
 -12   1  14       43.80       31.95      9.66 o
 -11   1  14       37.44       23.58      8.54 o
 -10   1  14       17.32       23.85      9.43 o
  -9   1  14        9.38        1.64      6.21 o
  -8   1  14        6.68        1.30      7.25 o
  -7   1  14       92.30      103.78     14.15 o
  -6   1  14       25.03       22.42      8.92 o
  -5   1  14       73.96       72.59     11.24 o
  -4   1  14       75.32       72.93      7.34 o
  -3   1  14      445.05      447.87     19.24 o
  -2   1  14      447.62      478.57     20.67 o
  -1   1  14        1.48       32.95      6.00 o
   0   1  14      832.06      829.87     37.83 o
   1   1  14     1196.16     1152.10     74.81 o
   2   1  14      122.57      112.24      9.77 o
   3   1  14      147.96      152.72     16.24 o
   4   1  14      264.68      226.12     20.55 o
   5   1  14        2.60        0.21      4.72 o
   6   1  14      576.92      576.77     33.30 o
   7   1  14      220.14      233.65     22.30 o
   8   1  14      356.47      371.61     29.34 o
   9   1  14       72.41       71.19     13.87 o
  10   1  14       13.73       24.69     15.22 o
  11   1  14       10.46       18.21     15.54 o
 -13   2  14       20.90       19.37     12.27 o
 -12   2  14       33.51       14.42     10.53 o
 -11   2  14        2.17        4.06      7.27 o
 -10   2  14       81.60       79.94     15.76 o
  -9   2  14       73.76       72.87     16.57 o
  -8   2  14     1344.31     1433.05     78.00 o
  -7   2  14      929.37      908.94     48.85 o
  -6   2  14       85.95       83.99     33.13 o
  -5   2  14      305.29      344.22     27.79 o
  -4   2  14       68.32       68.18     14.26 o
  -3   2  14     2252.79     2256.60    100.96 o
  -2   2  14        5.38        9.08      5.78 o
  -1   2  14        0.70       -0.02      3.27 o
   0   2  14       90.01       90.48      7.55 o
   1   2  14      306.31      312.96     15.99 o
   2   2  14       54.56       47.70      8.41 o
   3   2  14      118.89      101.01     13.95 o
   4   2  14      116.59      108.58     15.75 o
   5   2  14      587.72      544.73     33.93 o
   6   2  14      106.49      100.73     14.67 o
   7   2  14      131.62      128.57     16.61 o
   8   2  14       54.22       56.90     15.12 o
   9   2  14       35.48       33.34     15.27 o
  10   2  14       19.28       22.97     13.28 o
  11   2  14       17.94       16.05     17.10 o
 -13   3  14       18.94       14.27     15.58 o
 -12   3  14        8.80        5.39      8.29 o
 -11   3  14        0.07       -1.72      5.82 o
 -10   3  14        2.65       -1.87      8.39 o
  -9   3  14       32.35       24.33     10.98 o
  -8   3  14        3.26        0.75      6.93 o
  -7   3  14       65.29       47.08     17.68 o
  -6   3  14       55.11       56.84     21.98 o
  -5   3  14        5.07        5.26      9.33 o
  -4   3  14       62.76       45.35     12.93 o
  -3   3  14      151.52      142.89     22.08 o
  -2   3  14      184.62      187.09     17.80 o
  -1   3  14       20.14       18.19      6.78 o
   0   3  14       25.50       27.00      8.00 o
   1   3  14      299.57      298.89     16.86 o
   2   3  14       14.23        7.38      5.46 o
   3   3  14       51.01       55.88     12.81 o
   4   3  14      412.68      368.83     24.72 o
   5   3  14        9.10        4.70      6.86 o
   6   3  14        3.39        0.70      4.53 o
   7   3  14      367.71      379.03     26.80 o
   8   3  14        0.02        7.72     12.72 o
   9   3  14       31.22       41.74     14.50 o
  10   3  14       17.20       15.43     12.55 o
  11   3  14       23.41       20.05     21.41 o
 -12   4  14        9.77        4.09     10.53 o
 -11   4  14      206.40      242.80     30.83 o
 -10   4  14       96.00      110.81     23.71 o
  -9   4  14      392.06      444.43     38.01 o
  -8   4  14        3.55        0.40      6.48 o
  -7   4  14      398.37      416.21     36.62 o
  -6   4  14      426.84      383.13     57.22 o
  -5   4  14       41.19       51.89     16.96 o
  -4   4  14        2.51       -1.67      6.45 o
  -3   4  14       35.23       29.19     15.44 o
  -2   4  14      272.53      309.46     26.70 o
  -1   4  14        9.83       11.07      6.15 o
   0   4  14       69.02       86.16     17.83 o
   1   4  14        7.93       12.50      9.65 o
   2   4  14      202.60      199.04     24.57 o
   3   4  14      113.20      109.83     21.23 o
   4   4  14       50.15       50.16     17.88 o
   5   4  14       32.31       41.08     12.38 o
   6   4  14        5.74        7.30      7.48 o
   7   4  14        3.60        1.29      7.90 o
   8   4  14        2.33        1.00      6.67 o
   9   4  14       71.83       73.78     16.68 o
  10   4  14        6.84        5.80     10.29 o
 -12   5  14       21.33       22.52     17.38 o
 -11   5  14       26.45       22.49     18.72 o
 -10   5  14       77.67       69.40     17.71 o
  -9   5  14      318.36      362.44     39.32 o
  -8   5  14      254.10      280.66     31.24 o
  -7   5  14      373.57      417.49     38.23 o
  -6   5  14       16.49       11.02     16.22 o
  -5   5  14        0.34        3.32      8.47 o
  -4   5  14      167.57      154.61     29.22 o
  -3   5  14      322.37      327.88     40.58 o
  -2   5  14      319.18      331.58     86.99 o
  -1   5  14        0.00       -0.82      6.80 o
   0   5  14      505.40      567.66     43.33 o
   1   5  14      332.11      279.35     34.79 o
   2   5  14        1.80       -0.97      5.42 o
   3   5  14      325.27      338.77     36.93 o
   4   5  14      916.11      842.81     53.64 o
   5   5  14       62.44       41.54     13.72 o
   6   5  14       28.47       38.72     11.92 o
   7   5  14        3.17       -0.54      6.76 o
   8   5  14      108.12       88.34     23.67 o
   9   5  14      908.72     1101.57     85.10 o
  10   5  14        0.61        0.14      7.79 o
 -12   6  14        4.51       -0.42      6.76 o
 -11   6  14       11.39       15.18     16.56 o
 -10   6  14       11.34       17.13     13.00 o
  -9   6  14        2.87        9.47     11.43 o
  -8   6  14      168.81      200.32     25.23 o
  -7   6  14      335.84      380.18     36.15 o
  -6   6  14      292.34      292.55     30.30 o
  -5   6  14      631.81      655.51     47.52 o
  -4   6  14       21.00       14.23      8.98 o
  -3   6  14      205.56      249.07     28.05 o
  -2   6  14       31.23       57.29     16.48 o
  -1   6  14      316.45      320.52     53.31 o
   0   6  14       37.46       30.53     13.68 o
   1   6  14       81.04       55.27     22.01 o
   2   6  14      105.72      106.63     23.19 o
   3   6  14       37.66       31.99     13.68 o
   4   6  14      247.64      226.34     32.04 o
   5   6  14       42.09       44.70     18.03 o
   6   6  14       98.80       80.66     16.53 o
   7   6  14       51.52       58.72     15.36 o
   8   6  14       34.95       28.87     20.91 o
   9   6  14      242.81      279.37     37.98 o
 -11   7  14        6.81       10.24     12.13 o
 -10   7  14       45.28       55.47     16.70 o
  -9   7  14      108.81      118.23     19.81 o
  -8   7  14      100.16      119.40     21.54 o
  -7   7  14      110.12      119.41     22.02 o
  -6   7  14      198.45      205.03     26.96 o
  -5   7  14        2.00       -2.57      7.63 o
  -4   7  14      753.76      843.34     96.91 o
  -3   7  14     1114.68     1153.29     66.14 o
  -2   7  14      239.79      258.01     34.48 o
  -1   7  14      124.74      103.56     25.30 o
   0   7  14       23.05       17.58     16.44 o
   1   7  14      120.99      135.14     23.63 o
   2   7  14      161.12      155.90     24.10 o
   3   7  14       40.26       23.12     11.71 o
   4   7  14       83.97       76.43     20.48 o
   5   7  14       28.76       42.71     16.22 o
   6   7  14       56.45       48.38     17.68 o
   7   7  14      101.22       96.84     18.10 o
   8   7  14        3.23        2.29     12.96 o
   9   7  14       21.66       16.28     17.68 o
 -10   8  14        2.18        2.17      7.84 o
  -9   8  14       25.53       12.59     10.43 o
  -8   8  14        1.95        3.12      7.17 o
  -7   8  14      148.65      168.67     20.93 o
  -6   8  14      330.46      388.34     51.18 o
  -5   8  14      402.29      474.57     42.50 o
  -4   8  14      125.41      112.60     22.49 o
  -3   8  14      117.85      125.81     26.84 o
  -2   8  14      188.88      180.28     39.04 o
  -1   8  14       59.51       34.79     19.34 o
   0   8  14       99.60       91.14     26.25 o
   1   8  14       10.39      229.14    945.69 o
   2   8  14       43.35       43.39     14.89 o
   3   8  14        0.47      200.60    728.83 o
   4   8  14      334.11      277.67     45.67 o
   5   8  14       25.26       22.98     15.05 o
   6   8  14       61.72       61.18     33.07 o
   7   8  14        2.15        0.33      7.50 o
   8   8  14       17.26       13.84     15.65 o
  -9   9  14       11.26        6.91     10.72 o
  -8   9  14       31.64       27.70     13.38 o
  -7   9  14       30.22       42.47     16.67 o
  -6   9  14       35.35       49.60     23.37 o
  -5   9  14        3.58        9.49     11.10 o
  -4   9  14      274.25      290.94     31.69 o
  -3   9  14      120.70      128.31     22.84 o
  -2   9  14      187.06      191.61     35.01 o
  -1   9  14      117.99      276.15    961.92 o
   0   9  14       12.36       11.70     53.21 o
   1   9  14      150.84      135.02     24.91 o
   2   9  14        1.04       -1.98     11.49 o
   3   9  14      144.87      123.99     36.03 o
   4   9  14       83.39       90.40     23.80 o
   5   9  14       10.55        8.57     10.64 o
   6   9  14       48.23       39.99     70.72 o
   7   9  14       79.37      106.64     23.77 o
  -8  10  14       97.59       99.23     19.46 o
  -7  10  14       49.96       64.05     15.85 o
  -6  10  14        1.37       -2.44     13.41 o
  -5  10  14      129.55      128.35     21.10 o
  -4  10  14        4.77        7.72      9.35 o
  -3  10  14       14.93        9.90     13.56 o
  -2  10  14      180.19      201.51     30.32 o
  -1  10  14      283.27      324.28     38.98 o
   0  10  14        5.35        9.92     11.15 o
   1  10  14       24.43       15.81     20.77 o
   2  10  14      111.66       -2.29     29.64 o
   3  10  14       66.88       86.46     27.58 o
   4  10  14       82.33      108.06     27.27 o
   5  10  14       11.58        8.76     17.99 o
   6  10  14       29.52       10.64     21.12 o
  -7  11  14        0.05        1.11      8.54 o
  -6  11  14       97.02       85.88     18.75 o
  -5  11  14       86.02       49.25     20.10 o
  -4  11  14       73.68       68.23     13.48 o
  -3  11  14       55.92       54.43     17.32 o
  -2  11  14      124.74      136.83     21.52 o
  -1  11  14      335.73      360.36     34.69 o
   0  11  14        0.95        0.78      9.90 o
   1  11  14      377.10      427.72     88.91 o
   2  11  14        9.26       10.37     18.04 o
   3  11  14       85.18       64.12     21.75 o
   4  11  14       32.98       20.84     24.33 o
   5  11  14       79.71      120.32     30.94 o
  -5  12  14       24.82        8.18     18.11 o
  -4  12  14        0.23        0.36      5.56 o
  -3  12  14        0.54       -0.04      5.50 o
  -2  12  14       38.48        7.75     17.70 o
  -1  12  14        6.24        5.43     10.21 o
   0  12  14        0.46        1.52      9.75 o
   1  12  14        0.35        0.03      7.85 o
   2  12  14       75.11        4.78     29.40 o
 -13   1  15       37.46       42.93     13.17 o
 -12   1  15       40.21       33.83     11.29 o
 -11   1  15        3.14       -1.27      5.58 o
 -10   1  15       10.39        7.46      8.06 o
  -9   1  15      105.95       70.47     15.36 o
  -8   1  15       52.47       51.66     14.05 o
  -7   1  15        0.12        6.67      9.30 o
  -6   1  15      598.73      634.31     44.63 o
  -5   1  15      193.40      177.92     20.27 o
  -4   1  15      496.10      492.11     28.21 o
  -3   1  15       64.37       48.78      9.28 o
  -2   1  15       20.09       20.51      6.04 o
  -1   1  15       70.07       70.23      7.65 o
   0   1  15      646.86      578.44     25.65 o
   1   1  15     2166.76     1886.78    169.55 o
   2   1  15      260.45      246.37     23.72 o
   3   1  15     1783.58     1702.96    125.35 o
   4   1  15        9.28       23.38      9.31 o
   5   1  15        7.08        3.32      6.33 o
   6   1  15      215.27      222.50     18.99 o
   7   1  15       17.51       27.86     27.97 o
   8   1  15      211.59      212.47     21.33 o
   9   1  15       52.23       56.36     15.04 o
  10   1  15        2.56        9.06     10.59 o
 -13   2  15        2.32        3.07      9.77 o
 -12   2  15        5.48        3.18      6.83 o
 -11   2  15      436.17      423.05     29.71 o
 -10   2  15      182.71      172.42     22.26 o
  -9   2  15       16.19       22.38     11.39 o
  -8   2  15      537.59      431.19     63.78 o
  -7   2  15      520.44      518.30     37.39 o
  -6   2  15       15.71       28.21     16.79 o
  -5   2  15       56.76       70.03     20.02 o
  -4   2  15        8.55       10.34      8.02 o
  -3   2  15       64.78       55.43     14.84 o
  -2   2  15       88.58       73.60     16.50 o
  -1   2  15      192.38      179.30     15.26 o
   0   2  15       83.49       80.89     12.36 o
   1   2  15      348.15      313.55     27.22 o
   2   2  15      161.58      152.10     16.67 o
   3   2  15      514.91      494.10     35.61 o
   4   2  15      603.54      582.24     32.76 o
   5   2  15      276.50      269.29     22.51 o
   6   2  15       11.96       10.95      7.88 o
   7   2  15       92.92       90.12     15.66 o
   8   2  15      156.45      117.34     16.81 o
   9   2  15        4.30        8.62      9.86 o
  10   2  15        1.06        1.75      8.58 o
 -12   3  15      135.47      130.70     22.69 o
 -11   3  15       65.37       60.53     16.66 o
 -10   3  15      371.17      374.63     34.07 o
  -9   3  15      225.93      264.87     32.47 o
  -8   3  15      758.70      785.32     49.89 o
  -7   3  15      724.01      736.27     51.80 o
  -6   3  15        2.15        4.75     12.55 o
  -5   3  15       22.08       21.70     12.74 o
  -4   3  15       63.47       56.18     14.72 o
  -3   3  15      283.12      264.98     28.33 o
  -2   3  15      100.68      109.14     14.72 o
  -1   3  15        7.88        7.57      6.90 o
   0   3  15        6.14        8.82      8.89 o
   1   3  15       24.88       23.32      9.16 o
   2   3  15      145.09      126.08     21.24 o
   3   3  15      135.66      141.73     22.90 o
   4   3  15      305.07      304.50     27.36 o
   5   3  15      523.44      550.62     32.48 o
   6   3  15      211.21      188.79     17.94 o
   7   3  15        0.11        4.82      6.37 o
   8   3  15        2.24        2.31      7.62 o
   9   3  15       16.66       30.02     14.35 o
  10   3  15       37.38       61.77     20.87 o
 -12   4  15        5.27       10.28     11.71 o
 -11   4  15       13.15        7.80     11.06 o
 -10   4  15       46.26       38.32     20.55 o
  -9   4  15       44.25       39.42     12.90 o
  -8   4  15       11.50       13.61     11.57 o
  -7   4  15      427.17      428.48     36.97 o
  -6   4  15       11.04        7.04     13.73 o
  -5   4  15        3.52       -1.09      5.34 o
  -4   4  15        6.90        1.66      7.09 o
  -3   4  15       14.95       10.65     11.28 o
  -2   4  15      705.08      697.26     61.44 o
  -1   4  15      217.11      197.49     26.76 o
   0   4  15       32.74       30.54     14.51 o
   1   4  15       37.54       20.40     12.64 o
   2   4  15        4.71        3.18     14.44 o
   3   4  15      233.67      280.01     29.16 o
   4   4  15       27.19       25.19     14.04 o
   5   4  15      102.53       75.30     17.01 o
   6   4  15      384.05      384.64     26.55 o
   7   4  15       31.71       48.44     14.16 o
   8   4  15       13.26       12.35     11.79 o
   9   4  15       30.76       34.29     15.62 o
  10   4  15      151.30      191.02     26.20 o
 -12   5  15       15.93        8.33      9.96 o
 -11   5  15        0.32        1.52     10.69 o
 -10   5  15        4.05        9.60      9.36 o
  -9   5  15       10.68       16.44     14.51 o
  -8   5  15      230.69      254.18     32.55 o
  -7   5  15        2.48        0.27      6.35 o
  -6   5  15      206.62      218.33     32.81 o
  -5   5  15        6.77        1.76      8.44 o
  -4   5  15        0.27       -0.51      5.44 o
  -3   5  15       53.38       36.58     12.94 o
  -2   5  15      390.02      389.15     54.30 o
  -1   5  15       28.61       53.91     16.39 o
   0   5  15      425.25      450.14     38.47 o
   1   5  15       94.72       99.90     22.28 o
   2   5  15      161.95      123.34     25.37 o
   3   5  15       38.42       35.05     17.36 o
   4   5  15      664.07      662.89     47.67 o
   5   5  15      125.86      134.60     23.43 o
   6   5  15       12.59       12.56     10.41 o
   7   5  15        0.28        0.26      5.57 o
   8   5  15      146.45      139.45     26.64 o
   9   5  15        8.55        9.06     11.44 o
 -11   6  15       87.99      100.58     23.92 o
 -10   6  15       34.50       27.96     11.97 o
  -9   6  15      216.39      262.90     28.50 o
  -8   6  15      273.72      339.50     33.98 o
  -7   6  15      668.73      766.54     68.08 o
  -6   6  15      489.48      454.04     53.14 o
  -5   6  15       13.01       15.71     12.28 o
  -4   6  15      357.89      365.18     33.48 o
  -3   6  15      101.37      115.59     25.79 o
  -2   6  15     1193.36     1299.31    205.88 o
  -1   6  15      294.89      297.36     45.94 o
   0   6  15       44.02       71.78     17.51 o
   1   6  15        3.66        6.17     11.11 o
   2   6  15        0.51        2.13     10.13 o
   3   6  15        0.02       -0.79      7.11 o
   4   6  15       19.41       16.91     14.23 o
   5   6  15       54.06       65.08     20.05 o
   6   6  15        2.32        3.43      9.16 o
   7   6  15        8.40       12.08      9.67 o
   8   6  15       21.01       17.29     18.09 o
   9   6  15       27.90       34.64     21.98 o
 -11   7  15        8.55        1.93      8.57 o
 -10   7  15       30.83       32.45     13.70 o
  -9   7  15        1.30        4.75      8.64 o
  -8   7  15      381.20      378.64     30.24 o
  -7   7  15      191.26      207.77     34.42 o
  -6   7  15       93.53       94.91     19.17 o
  -5   7  15       70.70       78.66     18.93 o
  -4   7  15       27.06       25.39     17.71 o
  -3   7  15       79.68       75.40     17.30 o
  -2   7  15      159.79      168.67     31.38 o
  -1   7  15       98.25       91.22     23.28 o
   0   7  15      184.24      174.42     29.41 o
   1   7  15      164.91      144.96     20.80 o
   2   7  15        9.00     2804.23   3754.00 o
   3   7  15       32.61       11.51      9.14 o
   4   7  15      123.15      113.59     25.33 o
   5   7  15       29.04       19.57     14.78 o
   6   7  15      117.68      111.65     19.08 o
   7   7  15        0.82        1.17     16.51 o
   8   7  15      214.20      281.67     48.94 o
 -10   8  15        1.82        0.35      8.98 o
  -9   8  15       83.69       83.19     16.21 o
  -8   8  15      127.34      147.70     18.40 o
  -7   8  15       48.12       58.61     21.33 o
  -6   8  15      719.97      790.05     75.98 o
  -5   8  15        5.68       10.62     11.88 o
  -4   8  15      248.96      267.49     34.60 o
  -3   8  15      117.54      159.24     28.73 o
  -2   8  15       30.53       21.95     16.42 o
  -1   8  15        0.03       -2.49     12.78 o
   0   8  15       56.03       55.99     21.34 o
   1   8  15        0.40        2.89     36.11 o
   2   8  15      265.87     -133.41    916.22 o
   3   8  15       18.84       22.49     12.99 o
   4   8  15       56.24       75.20     25.95 o
   5   8  15       23.84       19.02     38.91 o
   6   8  15      107.52      104.58     26.64 o
   7   8  15       47.57       49.03     16.18 o
   8   8  15       86.26      101.90     35.32 o
  -9   9  15      387.91      495.60     47.75 o
  -8   9  15       35.22       19.80     12.10 o
  -7   9  15       10.80        9.37     11.72 o
  -6   9  15      118.96      128.37     33.05 o
  -5   9  15       32.65       24.73     13.22 o
  -4   9  15        5.26        1.77      7.37 o
  -3   9  15       31.81       21.32     17.11 o
  -2   9  15      127.42      132.18     27.61 o
  -1   9  15        0.81       -2.26     13.15 o
   0   9  15      240.44      216.70     32.03 o
   1   9  15      157.70      151.42     35.08 o
   2   9  15       39.69       14.91     23.76 o
   3   9  15       83.43       69.39     20.31 o
   4   9  15        7.78        4.57      7.77 o
   5   9  15        2.08        0.57     12.53 o
   6   9  15       21.23       38.30     17.55 o
   7   9  15        0.34        1.05     19.14 o
  -8  10  15      119.42      125.84     21.48 o
  -7  10  15        0.76       -1.09      6.98 o
  -6  10  15       74.53       66.52     17.86 o
  -5  10  15       10.69        7.99      9.59 o
  -4  10  15       67.25       71.38     14.36 o
  -3  10  15        0.38        0.10      6.97 o
  -2  10  15       59.72       46.84     16.36 o
  -1  10  15        0.00        0.56     12.14 o
   0  10  15       72.35       71.58     17.64 o
   1  10  15      237.80      234.69     33.29 o
   2  10  15       72.11       43.74     19.17 o
   3  10  15      253.42      294.28     51.98 o
   4  10  15        5.36        3.49     12.69 o
   5  10  15       16.34       27.94     36.63 o
  -6  11  15        9.42        4.42      9.50 o
  -5  11  15       68.48       96.23     29.53 o
  -4  11  15        1.81        2.70      7.19 o
  -3  11  15       27.11       26.85     15.68 o
  -2  11  15      239.09      297.26     37.75 o
  -1  11  15        6.84        1.80      7.69 o
   0  11  15       16.97        7.96     18.71 o
   1  11  15      217.47      326.30     65.68 o
   2  11  15       31.28       17.75     14.71 o
   3  11  15      108.56      141.43     29.55 o
   4  11  15       13.66       14.94     23.07 o
  -3  12  15        6.35        0.94      9.88 o
  -2  12  15      187.89       46.42     43.08 o
  -1  12  15       21.73       13.45     14.86 o
   0  12  15        1.85        2.16      8.15 o
   1  12  15        6.88        5.20     10.10 o
 -12   0  16        6.69        4.77      8.17 o
 -11   0  16        6.73        4.45      8.56 o
 -10   0  16        1.18        2.22      7.96 o
  -9   0  16      111.27       87.52     30.26 o
  -8   0  16        9.76        7.33     10.83 o
  -7   0  16        0.93       -1.97     10.12 o
  -6   0  16       19.47       18.08     11.96 o
  -5   0  16      545.42      574.14     44.05 o
  -4   0  16      459.27      436.84     37.85 o
  -3   0  16     1124.09     1058.88     75.81 o
  -2   0  16      725.07      771.35     54.02 o
  -1   0  16        8.02       36.11     16.18 o
   0   0  16     3836.71     4038.76    259.27 o
   1   0  16       90.04      101.57     29.71 o
   2   0  16     5025.08     4951.56    829.66 o
   3   0  16     1312.21     1307.44    113.74 o
   4   0  16     1652.67     1671.00    176.56 o
   5   0  16       59.07       66.54     19.18 o
   6   0  16       86.13       92.74     20.44 o
   7   0  16      373.55      392.48     35.40 o
   8   0  16      231.85      228.37     35.18 o
   9   0  16       59.99       78.85     50.85 o
  10   0  16       60.23      107.43     46.45 o
 -12   1  16        1.63       -0.59      4.78 o
 -11   1  16      276.03      265.08     30.15 o
 -10   1  16      127.65      118.05     21.36 o
  -9   1  16       29.79       17.13     11.02 o
  -8   1  16       66.77       49.49     13.69 o
  -7   1  16      307.76      283.64     30.45 o
  -6   1  16       15.18       12.79     10.93 o
  -5   1  16       59.93       65.49     15.83 o
  -4   1  16      170.13      151.18     17.24 o
  -3   1  16      531.57      480.45     31.98 o
  -2   1  16      402.04      366.77     25.08 o
  -1   1  16       42.57       48.25      9.69 o
   0   1  16      409.75      446.32     28.39 o
   1   1  16       70.91       99.25     17.00 o
   2   1  16      686.13      725.93     74.11 o
   3   1  16      510.20      479.20     46.85 o
   4   1  16      119.70      102.48     19.95 o
   5   1  16      391.99      399.49     27.78 o
   6   1  16       36.77       36.21     10.68 o
   7   1  16       33.81       34.64     11.57 o
   8   1  16        7.28        8.36     11.30 o
   9   1  16       25.94       23.75     10.67 o
  10   1  16      110.09      115.47     17.98 o
 -12   2  16       15.42       11.97      8.50 o
 -11   2  16        5.66        2.32      5.24 o
 -10   2  16       41.73       42.57     12.13 o
  -9   2  16      243.39      247.22     28.88 o
  -8   2  16       48.01       41.97     14.85 o
  -7   2  16       12.82       13.84     10.54 o
  -6   2  16      179.58      153.42     23.47 o
  -5   2  16       33.38       46.61     19.52 o
  -4   2  16       46.44       40.17     12.28 o
  -3   2  16        0.11       -3.10      6.15 o
  -2   2  16      314.85      321.67     27.66 o
  -1   2  16       39.14       42.15     11.72 o
   0   2  16      494.15      486.66     47.02 o
   1   2  16      111.58      103.68     21.02 o
   2   2  16      168.88      173.18     23.08 o
   3   2  16     1091.13     1093.10     55.70 o
   4   2  16       22.71       22.36     10.19 o
   5   2  16       97.43       97.53     13.62 o
   6   2  16      160.00      154.50     16.56 o
   7   2  16       23.72       30.12     10.21 o
   8   2  16       51.93       51.47     11.72 o
   9   2  16        0.29        0.68      7.15 o
  10   2  16        8.95       16.62     15.08 o
 -12   3  16       12.00       11.57     14.55 o
 -11   3  16       10.98        0.94      7.50 o
 -10   3  16        3.86        2.00      7.71 o
  -9   3  16       60.89       60.43     17.10 o
  -8   3  16      127.46      138.65     21.95 o
  -7   3  16       55.97       53.71     16.13 o
  -6   3  16       65.84       62.47     19.20 o
  -5   3  16       87.70       75.91     16.36 o
  -4   3  16      139.20      125.60     18.02 o
  -3   3  16      240.71      223.29     25.30 o
  -2   3  16      290.02      274.30     27.04 o
  -1   3  16       82.78       65.40     15.93 o
   0   3  16       15.96       18.07     16.19 o
   1   3  16       77.60      -31.04    270.28 o
   2   3  16       14.61        7.58      9.71 o
   3   3  16      105.17     -149.67    817.03 o
   4   3  16       30.43       30.48     13.87 o
   5   3  16       47.38       59.87     14.96 o
   6   3  16       35.59       56.20     12.52 o
   7   3  16        0.04        1.36      5.00 o
   8   3  16      148.60      153.34     20.37 o
   9   3  16       11.25       30.54     24.71 o
  10   3  16       37.75       47.93     21.28 o
 -12   4  16        5.72        0.54      8.69 o
 -11   4  16        2.66        2.42      8.16 o
 -10   4  16      292.89      316.91     52.93 o
  -9   4  16     1101.41     1279.66     88.01 o
  -8   4  16      290.46      357.31     36.29 o
  -7   4  16      185.87      193.39     23.74 o
  -6   4  16       41.39       36.20     16.52 o
  -5   4  16      133.30       91.66     22.73 o
  -4   4  16      104.54       70.68     24.87 o
  -3   4  16        8.00       11.76      9.82 o
  -2   4  16      728.44      874.66    128.25 o
  -1   4  16       53.28       54.63     14.71 o
   0   4  16       50.47       83.59     18.66 o
   1   4  16       36.73       -9.54    132.06 o
   2   4  16      120.45      137.42     23.98 o
   3   4  16      178.66      171.14     25.02 o
   4   4  16       79.16       69.29     19.04 o
   5   4  16       17.89       18.56     10.86 o
   6   4  16        0.73       -0.83      5.47 o
   7   4  16       13.85       18.84      9.84 o
   8   4  16       78.65      117.71     21.38 o
   9   4  16       49.79       52.66     22.05 o
 -11   5  16        0.15       -0.12      7.21 o
 -10   5  16        9.36        9.92     12.43 o
  -9   5  16        1.81        0.70      9.67 o
  -8   5  16      352.20      351.65     38.89 o
  -7   5  16      321.37      338.74     34.66 o
  -6   5  16      205.99      219.09     32.80 o
  -5   5  16       44.83       27.92     14.11 o
  -4   5  16        1.92        1.28      5.37 o
  -3   5  16        0.79       -1.65      6.77 o
  -2   5  16      551.67      656.22    114.53 o
  -1   5  16      103.69      135.75     29.97 o
   0   5  16       86.99       92.73     20.39 o
   1   5  16      115.78       96.16     19.34 o
   2   5  16       10.29       12.84     11.89 o
   3   5  16      100.30       79.13     21.41 o
   4   5  16      181.82      194.81     23.83 o
   5   5  16      176.77      152.45     21.98 o
   6   5  16      216.35      207.37     27.61 o
   7   5  16        0.78        0.68      6.39 o
   8   5  16       41.88       29.66     25.20 o
   9   5  16      305.81      325.96     73.89 o
 -11   6  16        6.25        4.97     10.63 o
 -10   6  16        9.77       13.05     11.23 o
  -9   6  16       23.97       34.29     14.40 o
  -8   6  16       63.48       82.63     19.38 o
  -7   6  16       13.14       21.04     20.46 o
  -6   6  16        6.26        7.32     10.52 o
  -5   6  16        7.73        9.52     12.18 o
  -4   6  16      295.16      290.68     37.53 o
  -3   6  16       24.45       13.51     19.62 o
  -2   6  16        0.12        1.18     16.51 o
  -1   6  16      726.48      736.32     91.03 o
   0   6  16      217.16      200.21     26.01 o
   1   6  16       10.17        6.87      9.32 o
   2   6  16       35.12       13.64     12.07 o
   3   6  16      438.95      431.39     44.88 o
   4   6  16      381.01      402.28     52.78 o
   5   6  16      173.31      156.50     29.91 o
   6   6  16       80.05       92.52     19.22 o
   7   6  16        3.97       -0.69     10.95 o
   8   6  16        1.10        4.25     13.44 o
 -10   7  16        4.75        3.61      9.99 o
  -9   7  16       23.16       18.29     11.02 o
  -8   7  16      200.73      226.71     27.40 o
  -7   7  16       18.88       24.93     13.31 o
  -6   7  16        2.95       12.46     17.95 o
  -5   7  16       44.99       51.70     16.98 o
  -4   7  16      181.88      180.41     27.61 o
  -3   7  16        0.64       -0.78      6.92 o
  -2   7  16       89.61      -11.73    241.14 o
  -1   7  16        0.20     1423.01   2451.85 o
   0   7  16      115.41      104.95     24.30 o
   1   7  16       80.52     -204.33   1125.46 o
   2   7  16       36.30       18.14     82.82 o
   3   7  16      113.60       97.61     19.84 o
   4   7  16       17.90        9.93     36.85 o
   5   7  16       57.57       54.77     25.43 o
   6   7  16        2.04       -1.75     11.74 o
   7   7  16        1.63       -3.19     14.56 o
   8   7  16       16.90       14.78     20.57 o
  -9   8  16      131.79      158.69     24.89 o
  -8   8  16       32.12       34.43     11.19 o
  -7   8  16      244.54      259.11     35.74 o
  -6   8  16       46.24       47.97     22.89 o
  -5   8  16        3.68        5.12     11.26 o
  -4   8  16       98.17      108.34     20.53 o
  -3   8  16      115.29      113.21     29.44 o
  -2   8  16       21.83       20.71     18.49 o
  -1   8  16       74.17       60.06     22.01 o
   0   8  16      167.53      145.77     26.12 o
   1   8  16        1.42        5.31     14.44 o
   2   8  16       48.91       10.17     54.88 o
   3   8  16        0.86        1.82     13.62 o
   4   8  16       48.87       42.27     54.44 o
   5   8  16       57.44       48.35     15.89 o
   6   8  16        2.31        2.16     10.63 o
   7   8  16        2.42        0.28     13.22 o
  -8   9  16       64.63       85.99     23.02 o
  -7   9  16       69.07       53.82     17.58 o
  -6   9  16      116.16      134.13     29.41 o
  -5   9  16       14.10       19.74     12.16 o
  -4   9  16        0.56        0.43      5.10 o
  -3   9  16       59.46       44.12     19.83 o
  -2   9  16        0.04        0.46      8.53 o
  -1   9  16        0.18        0.55      8.80 o
   0   9  16      540.93      616.69     50.46 o
   1   9  16        8.78        6.50     10.60 o
   2   9  16        0.00       -0.49      9.91 o
   3   9  16      142.09       16.22     30.32 o
   4   9  16       70.01       78.83     23.05 o
   5   9  16        0.39       -0.93      7.78 o
   6   9  16       23.19       26.17     34.39 o
  -7  10  16       10.61        8.17      9.95 o
  -6  10  16       19.54       11.42      9.42 o
  -5  10  16      140.08      154.67     36.02 o
  -4  10  16        0.90        1.87      9.43 o
  -3  10  16       20.68       25.93     15.19 o
  -2  10  16        2.42        3.77     11.19 o
  -1  10  16       91.23      100.48     23.03 o
   0  10  16      386.57      411.28     62.47 o
   1  10  16        2.36        2.11     10.72 o
   2  10  16        1.86        5.38     11.47 o
   3  10  16       22.99       18.33     19.92 o
   4  10  16        3.38        2.10     24.55 o
   5  10  16        0.15        8.99     17.50 o
  -5  11  16       53.48       60.47     19.26 o
  -4  11  16       36.18       45.99     15.53 o
  -3  11  16       31.76       31.67     17.33 o
  -2  11  16      108.59      129.62     32.79 o
  -1  11  16      188.66      236.12     39.22 o
   0  11  16      341.93      342.54     83.77 o
   1  11  16      451.12      548.60     75.66 o
   2  11  16      350.97      473.17     80.71 o
   3  11  16        0.28       -0.72      9.27 o
 -12   1  17        7.05        6.82      7.98 o
 -11   1  17        0.00       -1.18      5.94 o
 -10   1  17       25.03       21.67     10.18 o
  -9   1  17       96.65       61.24     17.68 o
  -8   1  17      121.82       77.94     26.20 o
  -7   1  17        9.69        8.33     10.28 o
  -6   1  17       90.52       87.66     18.64 o
  -5   1  17      283.93      288.89     27.16 o
  -4   1  17      294.48      296.46     21.34 o
  -3   1  17      118.94      113.15     16.46 o
  -2   1  17      595.34      559.61     34.00 o
  -1   1  17       76.44       65.75     22.25 o
   0   1  17       93.76      106.40     16.37 o
   1   1  17      999.45     1093.04     88.73 o
   2   1  17     4449.38     4577.01    292.74 o
   3   1  17      580.75      565.86     59.51 o
   4   1  17       10.76       10.74     11.36 o
   5   1  17        8.69       10.60      9.28 o
   6   1  17       60.18       73.20     12.86 o
   7   1  17        0.39       -1.46      5.43 o
   8   1  17       68.59       72.32     16.73 o
   9   1  17        0.05       -0.40      6.01 o
 -12   2  17        5.73        2.60      7.98 o
 -11   2  17       76.58       60.58     17.60 o
 -10   2  17      160.61      160.59     20.68 o
  -9   2  17       88.95       68.62     17.99 o
  -8   2  17      301.70      335.68     34.28 o
  -7   2  17      586.91      654.20     50.45 o
  -6   2  17      225.98      202.39     25.74 o
  -5   2  17        0.22        0.34      6.64 o
  -4   2  17      164.05      163.99     18.21 o
  -3   2  17      293.54      272.97     22.86 o
  -2   2  17        4.54        2.15      6.86 o
  -1   2  17       82.71       79.72     17.49 o
   0   2  17        0.06        1.45      7.01 o
   1   2  17        7.82        5.33     10.80 o
   2   2  17        3.26        8.15     11.43 o
   3   2  17      117.54      107.32     17.64 o
   4   2  17       99.17      115.27     15.47 o
   5   2  17       73.63       70.72     13.11 o
   6   2  17      184.42      220.25     18.22 o
   7   2  17        2.02        2.74      6.62 o
   8   2  17       67.86       58.07     14.34 o
   9   2  17        2.24       -2.03      7.86 o
 -12   3  17       33.82       20.12     12.46 o
 -11   3  17        5.62        0.83      5.97 o
 -10   3  17       54.02       43.97     15.34 o
  -9   3  17       84.53       79.26     17.91 o
  -8   3  17      265.28      271.70     28.95 o
  -7   3  17        0.25       -1.61      8.16 o
  -6   3  17       30.61       40.17     15.35 o
  -5   3  17       87.47       71.76     21.79 o
  -4   3  17        4.39        5.59      7.28 o
  -3   3  17       11.40        9.63      9.17 o
  -2   3  17      263.33      259.14     26.79 o
  -1   3  17       23.28       39.17     15.14 o
   0   3  17        0.02       -1.69     13.68 o
   1   3  17      205.50      214.98     32.02 o
   2   3  17       93.15      102.18     27.25 o
   3   3  17      479.72      439.27     36.23 o
   4   3  17      396.99      418.96     34.37 o
   5   3  17      203.79      186.19     21.56 o
   6   3  17      229.11      221.42     21.79 o
   7   3  17       54.83       43.10     10.28 o
   8   3  17        1.76        1.66      7.87 o
   9   3  17        3.60        6.31     19.35 o
 -11   4  17       14.65        8.40     11.66 o
 -10   4  17        0.55        1.54      9.83 o
  -9   4  17        0.58        1.94      7.80 o
  -8   4  17      685.40      747.11     56.67 o
  -7   4  17        0.16       -0.47      6.15 o
  -6   4  17       68.36       39.10     18.61 o
  -5   4  17       28.96       34.82     12.81 o
  -4   4  17       54.62       44.14     13.01 o
  -3   4  17      151.26      118.41     20.16 o
  -2   4  17      406.92      366.10     61.61 o
  -1   4  17       42.24       36.18     14.16 o
   0   4  17        5.27        2.43      7.75 o
   1   4  17      126.73      141.99     22.28 o
   2   4  17        0.01        0.75     13.08 o
   3   4  17        2.60        3.99     13.14 o
   4   4  17       57.70       71.73     19.50 o
   5   4  17      457.85      497.85     37.24 o
   6   4  17       19.11       29.28     10.39 o
   7   4  17        1.35        1.55      8.81 o
   8   4  17       24.29       22.57     15.75 o
   9   4  17        9.24        2.86     14.33 o
 -11   5  17       51.17       51.76     19.41 o
 -10   5  17        2.54        2.26      9.68 o
  -9   5  17      212.37      259.63     30.39 o
  -8   5  17       37.62       45.91     15.50 o
  -7   5  17      894.93      921.36     66.16 o
  -6   5  17        6.91       11.23     14.42 o
  -5   5  17       10.70        1.63      9.07 o
  -4   5  17      155.91      138.02     30.41 o
  -3   5  17       46.57       27.53     12.14 o
  -2   5  17       61.79       57.75     22.38 o
  -1   5  17      118.20      -83.38    887.89 o
   0   5  17      271.48      259.55     30.92 o
   1   5  17        7.23        4.83     10.55 o
   2   5  17       34.98       32.39     19.32 o
   3   5  17        4.31        1.86     14.11 o
   4   5  17       18.06        9.47     11.67 o
   5   5  17       12.77        4.38      8.55 o
   6   5  17       49.91       52.85     14.54 o
   7   5  17       24.91       15.44     11.90 o
   8   5  17       40.92       41.34     22.35 o
 -10   6  17       16.55       14.23     15.49 o
  -9   6  17       24.91       33.27     16.25 o
  -8   6  17        4.58        8.74     11.27 o
  -7   6  17      168.85      193.44     34.47 o
  -6   6  17      266.04      293.14     30.88 o
  -5   6  17      189.70      208.61     25.62 o
  -4   6  17      136.35      124.82     29.17 o
  -3   6  17       12.37        8.19     12.07 o
  -2   6  17        2.10      229.85   2466.66 o
  -1   6  17      885.02      917.16     71.23 o
   0   6  17       85.64     2197.70   3161.37 o
   1   6  17       19.93       15.47     17.00 o
   2   6  17        9.16       11.59     13.58 o
   3   6  17       13.49       11.78     17.04 o
   4   6  17      181.94      173.44     37.84 o
   5   6  17       25.65       21.98     15.74 o
   6   6  17       16.28       17.35     19.46 o
   7   6  17       25.84       20.71     29.45 o
   8   6  17       57.87       64.21     25.71 o
 -10   7  17       20.91        9.80     16.62 o
  -9   7  17       24.65       30.34     12.36 o
  -8   7  17       18.27       14.79     10.70 o
  -7   7  17      666.27      760.15     66.88 o
  -6   7  17        6.09       11.01     18.01 o
  -5   7  17       30.44       32.77     16.96 o
  -4   7  17        5.58        2.81     12.65 o
  -3   7  17      424.69      459.61     40.74 o
  -2   7  17      331.80      332.95     48.39 o
  -1   7  17       88.83      911.01   1469.62 o
   0   7  17      446.06      350.37     44.08 o
   1   7  17       51.13       35.12     16.90 o
   2   7  17       10.77        4.60      8.37 o
   3   7  17        0.11        1.66      7.62 o
   4   7  17       10.73       24.59     17.47 o
   5   7  17      150.55      158.47     31.95 o
   6   7  17        3.01        3.65     15.36 o
   7   7  17        4.57        2.35     14.96 o
  -9   8  17       56.41       51.31     17.10 o
  -8   8  17        4.56        2.79     10.12 o
  -7   8  17      111.84      157.03     26.19 o
  -6   8  17        0.09        3.68     10.92 o
  -5   8  17        1.28        3.70      8.87 o
  -4   8  17      107.25      121.97     20.60 o
  -3   8  17       83.83       99.64     20.12 o
  -2   8  17        3.44        2.82     12.47 o
  -1   8  17       70.90       65.24     24.59 o
   0   8  17      309.94      281.11     35.55 o
   1   8  17       24.38       15.86     12.61 o
   2   8  17        2.74       -0.14      7.60 o
   3   8  17      229.71      243.91     36.01 o
   4   8  17       11.02       10.56     22.58 o
   5   8  17       11.43       11.21     10.65 o
   6   8  17        0.09       -1.83     11.66 o
  -8   9  17       27.36       10.81     11.14 o
  -7   9  17       43.32       42.84     15.68 o
  -6   9  17      139.95      179.33     25.63 o
  -5   9  17      117.25      121.82     18.50 o
  -4   9  17        0.00       -1.06      7.73 o
  -3   9  17       16.79       13.02     10.93 o
  -2   9  17        1.09        0.65      9.45 o
  -1   9  17      115.08       99.54     26.60 o
   0   9  17        2.95        3.71      9.59 o
   1   9  17       33.09       34.40     14.06 o
   2   9  17        0.77        4.01     12.21 o
   3   9  17       18.87       12.49     15.12 o
   4   9  17        5.60       -0.12     10.79 o
   5   9  17       29.29       28.35     21.74 o
  -6  10  17       21.52       21.09     15.67 o
  -5  10  17       44.67       44.61     30.02 o
  -4  10  17        0.10        0.83      7.71 o
  -3  10  17       92.84      100.11     21.20 o
  -2  10  17       50.86       40.88     15.02 o
  -1  10  17       55.56       34.62     16.68 o
   0  10  17       55.43       33.64     14.60 o
   1  10  17       28.14       18.89      8.95 o
   2  10  17      113.56      165.99     32.62 o
   3  10  17       13.73        9.05     14.74 o
   4  10  17       21.54       27.41     53.77 o
  -4  11  17       87.10      113.06     24.89 o
  -3  11  17        6.31        6.37     11.19 o
  -2  11  17       15.46        5.50     10.79 o
  -1  11  17       81.07      127.10     31.18 o
   0  11  17        1.35       -3.58      9.94 o
   1  11  17       24.50        9.27     14.30 o
 -11   0  18        5.21        5.16     11.03 o
 -10   0  18       36.22       26.77     37.69 o
  -9   0  18       27.39       21.12     15.95 o
  -8   0  18       94.71       42.32     26.69 o
  -7   0  18      109.33       43.34     62.01 o
  -6   0  18      200.11      204.22     71.52 o
  -5   0  18      517.33      576.06     65.35 o
  -4   0  18     1645.07     1750.39    131.24 o
  -3   0  18     1578.68     1647.77    121.94 o
  -2   0  18      199.55      233.85     39.95 o
  -1   0  18     3655.93     3947.22    284.95 o
   0   0  18      483.86      572.13     71.16 o
   1   0  18     3510.83     3454.50    289.32 o
   2   0  18     2776.23     2707.98    408.69 o
   3   0  18        2.29       -0.92     18.07 o
   4   0  18      275.79      306.97     43.81 o
   5   0  18        7.66        8.07     13.84 o
   6   0  18       92.47       93.16     18.69 o
   7   0  18        0.60        0.11      4.98 o
   8   0  18        8.32        7.82     11.51 o
   9   0  18       10.54       -7.90     43.74 o
 -11   1  18        0.52       -0.97      4.89 o
 -10   1  18       11.77        1.64      3.88 o
  -9   1  18       42.77       28.46     17.97 o
  -8   1  18        4.12        1.07      4.82 o
  -7   1  18        1.64        9.91     10.03 o
  -6   1  18      125.82      112.81     17.01 o
  -5   1  18      263.75      250.96     25.11 o
  -4   1  18       13.26       12.63      9.38 o
  -3   1  18      369.37      419.52     38.53 o
  -2   1  18      716.31      831.49     61.40 o
  -1   1  18       32.55       33.98     15.56 o
   0   1  18        0.36       -1.50     12.47 o
   1   1  18        1.62        3.56      9.12 o
   2   1  18      125.33      150.92     24.48 o
   3   1  18      169.70      174.28     26.41 o
   4   1  18        0.00        0.05      6.84 o
   5   1  18        9.41       19.56     12.07 o
   6   1  18        3.83        7.68      7.80 o
   7   1  18      290.69      318.59     21.69 o
   8   1  18        3.88        3.82      8.83 o
   9   1  18        9.42        4.45     13.49 o
 -11   2  18       17.65        9.60      9.34 o
 -10   2  18       12.89        8.99     10.59 o
  -9   2  18        3.68        1.42      6.73 o
  -8   2  18      331.54      360.50     40.76 o
  -7   2  18      191.79      227.05     25.07 o
  -6   2  18      196.23      202.88     26.97 o
  -5   2  18       70.42       60.78     15.19 o
  -4   2  18        0.01       -0.76      5.87 o
  -3   2  18       52.30       48.15     12.23 o
  -2   2  18      306.35      283.33     24.80 o
  -1   2  18       82.19       90.12     19.16 o
   0   2  18      681.90      668.44     43.55 o
   1   2  18      557.91      510.16     49.19 o
   2   2  18       48.38       36.27     15.40 o
   3   2  18       40.84       31.69    133.46 o
   4   2  18        5.71        8.67     12.37 o
   5   2  18        1.00        2.32      6.28 o
   6   2  18      126.62      148.03     17.30 o
   7   2  18        1.81       -0.48      5.63 o
   8   2  18        0.51        0.70      8.58 o
   9   2  18        0.84        1.65     26.34 o
 -11   3  18       10.77        4.69      9.98 o
 -10   3  18       39.07       41.52     12.30 o
  -9   3  18       25.96       12.14     10.28 o
  -8   3  18      114.38      116.08     21.87 o
  -7   3  18        5.90       11.98     10.82 o
  -6   3  18      110.38      106.54     20.86 o
  -5   3  18       79.35       67.08     18.79 o
  -4   3  18        2.76        4.42      7.15 o
  -3   3  18       50.80       37.05     12.25 o
  -2   3  18        7.04        5.00      9.10 o
  -1   3  18      170.94      172.10     26.04 o
   0   3  18        2.22        4.48      7.83 o
   1   3  18        7.57        2.92     15.35 o
   2   3  18        5.76       15.54     13.73 o
   3   3  18       22.83       19.41     14.41 o
   4   3  18      209.76      189.41     23.06 o
   5   3  18       86.89       87.89     16.66 o
   6   3  18       71.79       63.53     16.53 o
   7   3  18        3.96        4.60      7.26 o
   8   3  18       11.48        1.35     12.54 o
 -11   4  18        6.59       13.47     12.37 o
 -10   4  18        0.01        2.59      9.78 o
  -9   4  18        0.14       -4.48     10.14 o
  -8   4  18      184.83      221.24     28.38 o
  -7   4  18        0.52       -2.85      9.22 o
  -6   4  18       29.51       21.29     14.53 o
  -5   4  18       91.19       74.43     18.74 o
  -4   4  18       27.53       19.56      9.88 o
  -3   4  18      412.85      446.93     35.24 o
  -2   4  18       83.71       45.15     18.76 o
  -1   4  18        2.05        1.79     11.12 o
   0   4  18        7.52       19.48     13.44 o
   1   4  18       24.63       24.50     15.92 o
   2   4  18       81.62     -185.89   1078.19 o
   3   4  18        5.24       11.62     14.87 o
   4   4  18      238.35      249.91     29.25 o
   5   4  18      177.53      174.05     21.27 o
   6   4  18        0.00       -0.07      9.10 o
   7   4  18       48.12       42.91     14.99 o
   8   4  18        2.56        7.83     21.79 o
 -10   5  18        3.56        3.25     11.01 o
  -9   5  18       10.29       13.87     13.55 o
  -8   5  18        1.97        2.43      7.66 o
  -7   5  18       23.82       20.01     12.39 o
  -6   5  18      228.89      241.68     40.90 o
  -5   5  18       21.98       27.00     11.93 o
  -4   5  18       10.23        5.11      9.08 o
  -3   5  18       68.35       60.00     21.41 o
  -2   5  18      307.09      268.91     54.15 o
  -1   5  18       49.32     3001.86   3147.53 o
   0   5  18       16.39        6.71      9.59 o
   1   5  18       10.13       11.39     11.16 o
   2   5  18      113.34      991.97   2184.53 o
   3   5  18      108.91      118.97     25.87 o
   4   5  18       37.64       26.60     13.26 o
   5   5  18       32.06       36.66     17.06 o
   6   5  18        0.78        3.83     14.55 o
   7   5  18       13.44       10.82     11.78 o
   8   5  18       38.46       31.19     29.79 o
 -10   6  18       15.12       26.05     17.33 o
  -9   6  18       14.03       18.23     12.40 o
  -8   6  18       83.52      107.34     25.36 o
  -7   6  18      899.58     1022.35     69.48 o
  -6   6  18        0.64       -1.28      5.78 o
  -5   6  18        2.72        8.76     10.67 o
  -4   6  18        0.03        2.07     11.36 o
  -3   6  18      306.18      329.50     40.55 o
  -2   6  18      234.98      287.81     38.47 o
  -1   6  18        6.57       -1.71     11.96 o
   0   6  18       21.34      949.95   2040.34 o
   1   6  18       55.40       15.27     19.92 o
   2   6  18      135.63      107.45     21.68 o
   3   6  18       50.16       46.81     16.73 o
   4   6  18      214.48      175.89     32.07 o
   5   6  18      110.28      112.73     24.31 o
   6   6  18      115.24     -114.31    915.41 o
   7   6  18       45.47       52.16     23.73 o
  -9   7  18       46.95       39.62     14.89 o
  -8   7  18       41.40       45.70     14.20 o
  -7   7  18        3.05        5.33      7.37 o
  -6   7  18        2.01        4.56     13.95 o
  -5   7  18      106.79      118.11     18.84 o
  -4   7  18       32.17       37.25     19.36 o
  -3   7  18      349.86      349.42     38.29 o
  -2   7  18       29.49       10.20     16.69 o
  -1   7  18      113.03      126.59     30.26 o
   0   7  18       56.49       31.85     18.26 o
   1   7  18       14.22        9.56     12.29 o
   2   7  18       57.73       65.07     17.12 o
   3   7  18        2.67        5.69      9.02 o
   4   7  18        6.39        9.05     17.18 o
   5   7  18        8.91        4.51     26.93 o
   6   7  18        5.88        3.27     12.92 o
  -8   8  18        6.89        4.86      9.54 o
  -7   8  18      103.83      114.16     22.11 o
  -6   8  18       27.58       24.73     15.28 o
  -5   8  18       79.79      118.77     17.50 o
  -4   8  18        8.37       14.02     15.16 o
  -3   8  18       40.81       32.05     14.74 o
  -2   8  18        0.70        1.97      8.03 o
  -1   8  18        5.43        2.57     11.19 o
   0   8  18       15.86        8.45     11.78 o
   1   8  18       12.88        6.37     10.06 o
   2   8  18        1.01        2.19      7.51 o
   3   8  18       22.79       10.84     12.33 o
   4   8  18       14.47       11.74     16.70 o
   5   8  18        1.12        0.61      6.05 o
  -7   9  18       16.74       10.30     13.05 o
  -6   9  18       19.03        5.65      8.49 o
  -5   9  18        6.76        1.20      5.40 o
  -4   9  18       29.47       28.46     16.83 o
  -3   9  18        0.00       -1.18     10.53 o
  -2   9  18       19.98       15.55     13.51 o
  -1   9  18        0.31        1.99      8.00 o
   0   9  18      220.53      266.14     34.00 o
   1   9  18      134.74      129.91     26.75 o
   2   9  18        9.76        5.64     11.05 o
   3   9  18       22.68       22.10     17.22 o
   4   9  18       18.89       18.34     21.22 o
  -5  10  18       11.88       10.57     11.70 o
  -4  10  18       17.64       14.88     15.81 o
  -3  10  18       17.04       17.41     13.48 o
  -2  10  18        3.31        3.24     12.32 o
  -1  10  18       20.00       14.87     12.57 o
   0  10  18       24.63       14.32      9.86 o
   1  10  18       36.43       22.72     14.22 o
   2  10  18       25.04       14.76     18.64 o
 -11   1  19       25.97       19.77     10.26 o
 -10   1  19        0.01       -1.18      5.58 o
  -9   1  19      105.82       74.57     27.45 o
  -8   1  19        4.69        3.45     11.59 o
  -7   1  19        8.52        3.04      9.19 o
  -6   1  19      175.08      165.95     37.53 o
  -5   1  19       74.25       61.30     19.82 o
  -4   1  19      882.73      919.52     47.65 o
  -3   1  19      130.71      127.30     19.35 o
  -2   1  19       49.79       53.85     15.95 o
  -1   1  19      851.92      943.75     65.66 o
   0   1  19      366.80      422.93     46.27 o
   1   1  19       26.69       25.93     24.98 o
   2   1  19       50.62       42.38     15.37 o
   3   1  19      139.25      153.18     23.54 o
   4   1  19        2.06        0.21      7.79 o
   5   1  19       40.95       45.88     14.67 o
   6   1  19      236.39      276.59     27.44 o
   7   1  19       31.20       32.21      9.40 o
   8   1  19       60.97       58.05     18.90 o
 -11   2  19       71.61       78.69     18.44 o
 -10   2  19       26.55       15.11      9.86 o
  -9   2  19        9.86       12.42     13.99 o
  -8   2  19        0.62        1.18      6.46 o
  -7   2  19       62.22       44.40     14.25 o
  -6   2  19      398.76      393.77     29.95 o
  -5   2  19       72.80       57.48     13.85 o
  -4   2  19       18.23       15.59      8.55 o
  -3   2  19        0.11        0.79      5.31 o
  -2   2  19      470.05      450.98     35.07 o
  -1   2  19       66.33       69.01     16.39 o
   0   2  19      293.63      310.91     39.56 o
   1   2  19       63.67       50.50     21.63 o
   2   2  19       33.48       37.03     21.07 o
   3   2  19       93.11       82.82     23.61 o
   4   2  19        4.77        1.70     17.82 o
   5   2  19       55.38       48.30     17.55 o
   6   2  19       91.16       75.02     12.74 o
   7   2  19       38.57       33.82      9.26 o
   8   2  19       26.69       17.86     31.35 o
 -11   3  19        0.09        1.53     10.95 o
 -10   3  19        1.69        0.85      4.66 o
  -9   3  19        2.52        3.23      7.79 o
  -8   3  19      545.03      559.81     44.88 o
  -7   3  19      366.93      363.55     41.46 o
  -6   3  19      808.42      820.02     65.34 o
  -5   3  19      179.56      256.12     35.26 o
  -4   3  19       35.02       26.50     10.20 o
  -3   3  19        0.80        4.51      6.86 o
  -2   3  19      776.32      769.56     66.29 o
  -1   3  19       54.38       56.57     15.10 o
   0   3  19      114.62      156.06     22.25 o
   1   3  19        1.59        3.21     13.32 o
   2   3  19       19.50        9.93     17.82 o
   3   3  19       45.00       38.57     15.68 o
   4   3  19        5.67        5.40      9.32 o
   5   3  19       32.27       20.33      9.45 o
   6   3  19       84.34       76.14     14.36 o
   7   3  19        9.81        7.89     42.87 o
   8   3  19       90.04      130.38     44.60 o
 -10   4  19        1.34        1.44      8.16 o
  -9   4  19       13.14        5.23      8.51 o
  -8   4  19      366.38      453.68     38.60 o
  -7   4  19      301.06      333.70     34.47 o
  -6   4  19      164.99      202.83     31.70 o
  -5   4  19       17.87       18.94     15.55 o
  -4   4  19       84.84       81.89     17.19 o
  -3   4  19       55.33       39.50     12.91 o
  -2   4  19        0.31        2.58      7.53 o
  -1   4  19        7.78       11.51     10.29 o
   0   4  19       21.23       13.44     11.43 o
   1   4  19        0.97        6.65     11.64 o
   2   4  19       64.45       56.79     20.81 o
   3   4  19       54.05       72.97     21.58 o
   4   4  19       76.86       80.37     19.40 o
   5   4  19       10.47        8.30      9.42 o
   6   4  19      114.42       80.91     17.77 o
   7   4  19       68.51       40.82     84.25 o
 -10   5  19       90.46      121.96     20.20 o
  -9   5  19        4.12        3.33      9.65 o
  -8   5  19       24.08       26.63     11.40 o
  -7   5  19        0.00        1.63      7.49 o
  -6   5  19        0.35        0.31      7.60 o
  -5   5  19      161.56      170.86     25.60 o
  -4   5  19        3.95       -0.72      8.39 o
  -3   5  19      124.87      101.64     20.90 o
  -2   5  19       81.36       74.80     30.74 o
  -1   5  19        3.31       -2.50      8.54 o
   0   5  19      100.67      113.98     25.87 o
   1   5  19        6.06       10.58     13.31 o
   2   5  19       20.31       22.39     15.47 o
   3   5  19        1.64        1.66     14.66 o
   4   5  19       65.25       59.86     18.30 o
   5   5  19       34.90       20.91     10.74 o
   6   5  19        5.08        1.57      5.32 o
   7   5  19        5.32        1.75     19.33 o
  -9   6  19        0.00        0.71      6.24 o
  -8   6  19       20.91       19.54     11.83 o
  -7   6  19       94.49       98.35     17.65 o
  -6   6  19        4.69        8.78     12.68 o
  -5   6  19        3.21        1.99      8.06 o
  -4   6  19        1.48        4.58     10.26 o
  -3   6  19       56.63       42.82     26.22 o
  -2   6  19      135.94      125.95     41.06 o
  -1   6  19      732.59      686.09    100.64 o
   0   6  19      148.06      174.11     38.24 o
   1   6  19       45.14       64.64     19.46 o
   2   6  19       28.43       25.38     25.31 o
   3   6  19        3.19        0.44     17.60 o
   4   6  19        3.24       -1.05     19.03 o
   5   6  19      132.85      154.32     32.39 o
   6   6  19       10.05        6.19     10.80 o
  -8   7  19        7.29        7.65     10.55 o
  -7   7  19        2.78        0.60      4.84 o
  -6   7  19        0.08        0.74     13.72 o
  -5   7  19        1.10        0.54      6.89 o
  -4   7  19       11.07       12.19     13.39 o
  -3   7  19      237.14      227.00     34.93 o
  -2   7  19       10.85        3.43     14.90 o
  -1   7  19       20.86       12.25     19.35 o
   0   7  19        5.48        2.19     11.98 o
   1   7  19        1.01       -0.17     10.36 o
   2   7  19        7.32        5.90     18.21 o
   3   7  19       66.59       72.81     32.82 o
   4   7  19       12.53       12.40     14.10 o
   5   7  19        0.36        1.92     15.16 o
  -7   8  19       71.84       72.19     18.57 o
  -6   8  19       16.09       12.24     10.64 o
  -5   8  19        7.00        6.95      7.98 o
  -4   8  19       25.73       31.12     16.19 o
  -3   8  19      178.78      206.63     34.65 o
  -2   8  19        0.29       -1.37      9.31 o
  -1   8  19        0.23       -1.10     11.32 o
   0   8  19        1.12        2.02      8.05 o
   1   8  19        7.96        5.55     15.00 o
   2   8  19       53.20       26.36     17.48 o
   3   8  19        3.42        1.14      7.74 o
   4   8  19       27.44        1.72     32.22 o
  -6   9  19       46.01       25.01     18.53 o
  -5   9  19        0.01        5.82     18.72 o
  -4   9  19       57.24       69.32     22.51 o
  -3   9  19        0.66        1.88     10.66 o
  -2   9  19        0.03        1.32      8.65 o
  -1   9  19      122.53      148.67     27.58 o
   0   9  19       62.27       78.59     20.26 o
   1   9  19        1.27        2.23      7.93 o
   2   9  19        4.31        3.30     11.58 o
   3   9  19       60.70       73.38     22.49 o
  -3  10  19       20.49       10.12     10.34 o
  -2  10  19       55.88       65.99     21.76 o
  -1  10  19       13.24        0.75     19.10 o
   0  10  19       63.93       63.59     20.92 o
 -10   0  20       28.65       19.68     21.71 o
  -9   0  20        7.40        8.65     19.58 o
  -8   0  20        0.10       -0.71     14.80 o
  -7   0  20      481.73      427.20    234.48 o
  -6   0  20      259.52      250.92     57.80 o
  -5   0  20      951.49      996.81     92.18 o
  -4   0  20      292.51      294.61     37.86 o
  -3   0  20      544.40      567.28     70.36 o
  -2   0  20       17.25       12.94     19.72 o
  -1   0  20     1023.87     1114.90    160.16 o
   0   0  20      275.27      293.11     44.20 o
   1   0  20     1390.21     1363.92    108.89 o
   2   0  20      788.04      758.77     70.69 o
   3   0  20      133.76       97.07     26.60 o
   4   0  20        1.33       -2.76     11.37 o
   5   0  20      320.09      314.53     41.11 o
   6   0  20        3.97        8.19     11.98 o
   7   0  20       63.96       65.39     13.21 o
 -10   1  20       12.13        9.27     15.85 o
  -9   1  20        0.15        1.24      5.96 o
  -8   1  20        7.23        0.92      6.79 o
  -7   1  20       19.97       14.04     16.93 o
  -6   1  20      136.57      107.22     25.38 o
  -5   1  20      185.72      161.79     26.41 o
  -4   1  20       29.32       27.07      9.54 o
  -3   1  20      445.62      411.03     32.29 o
  -2   1  20      242.59      259.21     33.72 o
  -1   1  20      378.96      370.62     70.37 o
   0   1  20      100.57       85.06     25.07 o
   1   1  20      180.42      182.23     42.85 o
   2   1  20       52.58       75.20     23.00 o
   3   1  20       24.95       19.51     11.98 o
   4   1  20        5.15        4.19      9.11 o
   5   1  20       35.63       34.98     13.46 o
   6   1  20       73.98       92.65     16.75 o
   7   1  20       64.23       66.21     12.73 o
 -10   2  20       29.32       22.27     12.31 o
  -9   2  20       49.06       44.85     16.52 o
  -8   2  20       23.07       23.21     17.78 o
  -7   2  20       12.91        9.50      7.86 o
  -6   2  20      332.18      419.42     32.06 o
  -5   2  20      281.93      321.42     32.74 o
  -4   2  20       23.45       23.91     11.17 o
  -3   2  20      154.03      170.19     17.89 o
  -2   2  20       78.93       66.91     19.09 o
  -1   2  20      126.12      139.39     22.81 o
   0   2  20      244.17      226.31     33.26 o
   1   2  20       43.70       60.09     22.05 o
   2   2  20        0.00        1.96     11.54 o
   3   2  20        2.26        5.42     12.50 o
   4   2  20      215.85      221.04     34.03 o
   5   2  20       88.24       95.41     20.60 o
   6   2  20       26.39       23.94     11.96 o
   7   2  20        0.32        0.98      8.37 o
 -10   3  20        0.05        0.86      4.51 o
  -9   3  20        2.41        2.62      7.15 o
  -8   3  20        4.05        4.43      8.47 o
  -7   3  20        0.68        2.10      7.06 o
  -6   3  20      167.14      196.08     22.14 o
  -5   3  20       76.71       59.01     14.08 o
  -4   3  20        9.81        3.37      6.89 o
  -3   3  20       23.31       17.09     10.15 o
  -2   3  20       45.22       45.06     11.80 o
  -1   3  20       48.53       36.19     11.04 o
   0   3  20       42.08       48.63     16.11 o
   1   3  20       10.83       21.98     26.95 o
   2   3  20       27.11       22.60     14.22 o
   3   3  20        1.27        3.46      8.80 o
   4   3  20       24.76       21.38     16.50 o
   5   3  20        0.08        1.46     12.59 o
   6   3  20       14.11       11.34      9.53 o
   7   3  20        0.24        0.11     19.67 o
 -10   4  20       35.27       56.56     23.30 o
  -9   4  20       71.71       86.46     18.04 o
  -8   4  20      124.62      158.20     22.45 o
  -7   4  20       10.51       10.55      9.85 o
  -6   4  20       96.60       98.84     16.90 o
  -5   4  20       18.68       20.98     11.58 o
  -4   4  20        1.52       -2.52      6.72 o
  -3   4  20       11.69       10.26      9.20 o
  -2   4  20       20.17       10.24     11.59 o
  -1   4  20      200.61      162.18     23.44 o
   0   4  20        8.09       10.03      9.07 o
   1   4  20      141.06      153.90     25.46 o
   2   4  20       70.25       71.96     19.53 o
   3   4  20      213.62      209.15     26.51 o
   4   4  20       11.88        7.50     13.98 o
   5   4  20       57.72       73.97     20.49 o
   6   4  20        1.18        1.90      7.67 o
   7   4  20       11.91        5.76     19.07 o
  -9   5  20        9.52        6.22      9.25 o
  -8   5  20      133.67      133.78     20.74 o
  -7   5  20       39.88       30.72     14.03 o
  -6   5  20       52.02       45.59     14.23 o
  -5   5  20        0.15       -1.27      6.35 o
  -4   5  20       87.51       68.12     15.37 o
  -3   5  20        0.10       -0.08      6.86 o
  -2   5  20       79.97       82.91     24.33 o
  -1   5  20      774.67      710.81     55.36 o
   0   5  20        0.01       -0.70      5.36 o
   1   5  20       14.87       11.83     12.55 o
   2   5  20        9.72       17.07     13.55 o
   3   5  20       44.06       39.66     15.43 o
   4   5  20       98.68       79.68     19.69 o
   5   5  20       61.89       63.63     16.82 o
   6   5  20       31.06       29.62     18.20 o
  -8   6  20       28.37       15.83      9.31 o
  -7   6  20       78.72       68.83     15.57 o
  -6   6  20       63.67       36.61     17.46 o
  -5   6  20        6.54       15.41     17.41 o
  -4   6  20        8.18        3.41     12.26 o
  -3   6  20       47.82       48.17     16.73 o
  -2   6  20      113.80      104.60     25.33 o
  -1   6  20       73.24       34.79     18.55 o
   0   6  20        9.89        6.85     10.42 o
   1   6  20        6.76        1.07      7.32 o
   2   6  20        3.03        3.06     17.13 o
   3   6  20        0.36       -0.23     12.70 o
   4   6  20       12.54        4.53      7.91 o
   5   6  20       25.32       13.12     13.35 o
  -7   7  20       68.72       72.67     17.46 o
  -6   7  20       49.26       51.11     15.26 o
  -5   7  20       21.02       12.98      9.23 o
  -4   7  20       81.29       88.11     21.76 o
  -3   7  20       91.49      101.84     19.17 o
  -2   7  20       52.69       56.12     22.41 o
  -1   7  20        0.10       -1.40      7.92 o
   0   7  20       12.29        7.75     13.36 o
   1   7  20        4.47       -0.19      6.41 o
   2   7  20        4.19        2.57     22.98 o
   3   7  20        7.14        3.26      7.86 o
   4   7  20       65.80       85.39     27.25 o
  -6   8  20       15.84       16.61     15.08 o
  -5   8  20       44.01       43.82     20.55 o
  -4   8  20       35.82       38.76     17.29 o
  -3   8  20        5.67        0.78      8.68 o
  -2   8  20        1.72       -2.29      8.86 o
  -1   8  20        4.49       -1.96      9.94 o
   0   8  20       86.56       77.26     24.76 o
   1   8  20        3.98        4.39      7.75 o
   2   8  20        1.80       -0.93      6.76 o
   3   8  20        1.63        2.47     11.91 o
  -4   9  20        4.70        8.49     12.85 o
  -3   9  20       17.45       10.92     11.28 o
  -2   9  20        4.20        4.25     10.65 o
  -1   9  20       35.74       22.84     13.15 o
   0   9  20        1.92        1.94      6.89 o
   1   9  20       95.03      105.93     27.23 o
 -10   1  21       71.93       96.75     22.41 o
  -9   1  21       74.71       93.46     24.30 o
  -8   1  21       12.61       16.04     19.24 o
  -7   1  21      323.38      347.68     93.03 o
  -6   1  21       58.07       47.06     22.39 o
  -5   1  21       44.87       43.89     17.64 o
  -4   1  21        0.21       -1.54      5.11 o
  -3   1  21       32.60       31.01     11.19 o
  -2   1  21      160.34      179.68     24.31 o
  -1   1  21       78.42       78.55     26.66 o
   0   1  21        7.67       10.69     16.19 o
   1   1  21       93.42       91.52     22.73 o
   2   1  21       20.17       15.72     13.78 o
   3   1  21       65.12       70.77     20.40 o
   4   1  21        1.30        4.26     11.63 o
   5   1  21       75.84       56.07     16.72 o
   6   1  21       43.72       31.19     11.87 o
   7   1  21        2.12        1.69      9.98 o
  -9   2  21        0.17        2.11      9.79 o
  -8   2  21        0.03        1.35      5.97 o
  -7   2  21       43.28       29.69     21.25 o
  -6   2  21      335.45      386.42     37.29 o
  -5   2  21        1.09        3.07     11.47 o
  -4   2  21       11.89       10.38      7.89 o
  -3   2  21      192.27      216.96     23.55 o
  -2   2  21      223.04      221.50     25.25 o
  -1   2  21       41.00       34.52     20.13 o
   0   2  21        8.69        8.04     16.08 o
   1   2  21        1.41       -0.25      9.01 o
   2   2  21      371.92      406.64     49.83 o
   3   2  21       32.96       25.49     15.97 o
   4   2  21       87.58       86.10     21.75 o
   5   2  21        2.28       -0.17      6.83 o
   6   2  21       32.80       36.56     12.29 o
  -9   3  21       74.47       82.24     22.71 o
  -8   3  21      314.29      333.15     54.29 o
  -7   3  21       15.34       14.56      8.82 o
  -6   3  21        8.06        9.63      7.55 o
  -5   3  21       28.09       22.95      9.39 o
  -4   3  21       70.33       57.64     12.86 o
  -3   3  21        0.03       -1.82      5.85 o
  -2   3  21       16.49        7.85      7.21 o
  -1   3  21        6.04        8.67      7.12 o
   0   3  21        9.54       20.21     17.99 o
   1   3  21       79.54       94.02     25.21 o
   2   3  21        0.56       -0.66      9.95 o
   3   3  21       81.65       81.94     30.03 o
   4   3  21      175.97      174.35     29.11 o
   5   3  21      326.20      370.24     40.38 o
   6   3  21       79.33       78.83     15.28 o
  -9   4  21        2.37        4.79      9.20 o
  -8   4  21        3.35        3.69      7.51 o
  -7   4  21      317.46      400.17     37.56 o
  -6   4  21       12.26       17.62      8.81 o
  -5   4  21      144.18      128.72     18.75 o
  -4   4  21      220.52      272.31     24.86 o
  -3   4  21       45.68       58.66     17.81 o
  -2   4  21      194.16      175.06     23.64 o
  -1   4  21      188.56      165.05     19.73 o
   0   4  21       42.19       23.64     14.43 o
   1   4  21       49.82       52.19     17.57 o
   2   4  21        0.08        3.19     13.35 o
   3   4  21       19.17       18.10     17.14 o
   4   4  21       11.90       11.29     15.20 o
   5   4  21        5.03        6.49     12.56 o
   6   4  21       75.10       85.12     22.06 o
  -8   5  21        2.49        1.04      6.27 o
  -7   5  21       10.14        5.97      7.37 o
  -6   5  21        9.86       12.72      8.33 o
  -5   5  21        5.56        4.83      6.28 o
  -4   5  21        1.34       -0.32      6.90 o
  -3   5  21       30.22       19.76     11.81 o
  -2   5  21      294.40      292.43     37.37 o
  -1   5  21       28.40       25.62     13.05 o
   0   5  21       73.25       65.88     14.55 o
   1   5  21        1.18       -1.51      7.96 o
   2   5  21        5.35        2.76      9.01 o
   3   5  21       19.95       11.12     11.92 o
   4   5  21       39.54       47.65     22.06 o
   5   5  21      104.62      148.65     25.71 o
  -7   6  21      131.24      167.10     21.85 o
  -6   6  21      224.72      265.01     27.00 o
  -5   6  21       30.81       25.25      9.94 o
  -4   6  21       57.02       96.58     20.74 o
  -3   6  21       27.94       25.20     12.83 o
  -2   6  21        6.97        3.26     12.77 o
  -1   6  21      106.95       89.46     24.37 o
   0   6  21      169.26      131.02     23.49 o
   1   6  21       20.80        7.11     14.06 o
   2   6  21        8.32        3.48     12.90 o
   3   6  21       10.58        8.62     12.70 o
   4   6  21        0.15       -2.62     10.23 o
  -6   7  21        0.16       -0.80      7.48 o
  -5   7  21       33.55       19.04     13.76 o
  -4   7  21       51.47       31.12     16.46 o
  -3   7  21       33.80       22.39     14.98 o
  -2   7  21        7.67       10.79     12.32 o
  -1   7  21      141.23      156.39     23.65 o
   0   7  21        2.96        4.40      8.59 o
   1   7  21       88.62       55.93     25.56 o
   2   7  21      201.00      174.93     30.13 o
   3   7  21       70.12       68.04     27.03 o
  -5   8  21        9.99        3.38      9.55 o
  -4   8  21       83.49       99.39     24.02 o
  -3   8  21       83.58      119.62     23.78 o
  -2   8  21        0.60       -1.37      9.28 o
  -1   8  21        7.39        4.92     10.73 o
   0   8  21       11.96        4.35      7.57 o
   1   8  21        0.10        0.08      8.95 o
   2   8  21        2.72        1.52     11.53 o
  -9   0  22       16.98       13.12     19.90 o
  -8   0  22      235.66      233.22    162.01 o
  -7   0  22      263.06      195.44    158.11 o
  -6   0  22      452.38      387.57    197.64 o
  -5   0  22       22.47       21.79     22.69 o
  -4   0  22        4.73        4.82      8.30 o
  -3   0  22       57.44       50.12     17.61 o
  -2   0  22        0.11        0.38     16.46 o
  -1   0  22       24.19       18.43     21.55 o
   0   0  22      122.05      141.64     56.55 o
   1   0  22      127.51      125.72     42.54 o
   2   0  22      501.55      499.00     49.97 o
   3   0  22      363.73      338.30     56.56 o
   4   0  22       63.64       34.73     23.39 o
   5   0  22        5.15        3.85     14.07 o
   6   0  22       22.23        6.43     23.69 o
  -9   1  22      151.90      169.23     28.03 o
  -8   1  22        0.15       -0.78      9.56 o
  -7   1  22      199.43      260.94     49.16 o
  -6   1  22      193.62      149.40     42.08 o
  -5   1  22       89.58       67.87     17.83 o
  -4   1  22      198.11      200.83     18.70 o
  -3   1  22       32.41       43.18     12.05 o
  -2   1  22      180.52      170.13     29.82 o
  -1   1  22       29.68       20.27     17.92 o
   0   1  22      178.37      154.89     29.80 o
   1   1  22      210.17      200.34     37.46 o
   2   1  22      355.17      333.91     34.60 o
   3   1  22        9.24        7.47     11.82 o
   4   1  22        0.30        0.40      7.67 o
   5   1  22        0.18       -0.15      5.36 o
   6   1  22       14.96        4.38     14.98 o
  -9   2  22       44.84       49.95     18.03 o
  -8   2  22       55.47       43.73     21.93 o
  -7   2  22      322.35      359.66    107.88 o
  -6   2  22        2.85        2.75      8.39 o
  -5   2  22        4.32        5.36      8.97 o
  -4   2  22      163.65      199.18     22.11 o
  -3   2  22       19.22       11.73      9.78 o
  -2   2  22       25.66       19.89      9.69 o
  -1   2  22       16.74       16.32     12.43 o
   0   2  22       62.32       52.55     21.52 o
   1   2  22       38.76       30.31     18.96 o
   2   2  22       75.59       70.33     23.72 o
   3   2  22       63.43       64.14     19.84 o
   4   2  22        1.85        2.47      9.00 o
   5   2  22      112.43      123.63     20.25 o
  -8   3  22        3.11       -2.55     11.22 o
  -7   3  22       20.31       16.79     12.11 o
  -6   3  22       41.92       31.34      9.88 o
  -5   3  22       13.17       15.61      9.83 o
  -4   3  22        1.84       -1.38      5.39 o
  -3   3  22       81.06       86.30     18.35 o
  -2   3  22       69.48       78.44     18.19 o
  -1   3  22       12.41        5.40     10.30 o
   0   3  22        0.61        2.35     13.88 o
   1   3  22        0.22       -1.74     11.14 o
   2   3  22       22.26       17.15     14.56 o
   3   3  22       27.30       23.93     15.28 o
   4   3  22       10.49        1.22      8.91 o
   5   3  22        1.71        1.51      6.87 o
  -8   4  22      332.39      437.81     44.71 o
  -7   4  22       97.50      118.59     21.28 o
  -6   4  22       89.90      117.80     17.23 o
  -5   4  22       70.00       63.83     10.70 o
  -4   4  22        0.69       -0.63      5.41 o
  -3   4  22        0.59        0.01      4.47 o
  -2   4  22       14.25        9.42      9.61 o
  -1   4  22        2.49        0.19      4.99 o
   0   4  22       38.14       24.18     14.93 o
   1   4  22        7.33        8.34     13.51 o
   2   4  22        7.96        3.72     11.43 o
   3   4  22       35.07       28.08     19.30 o
   4   4  22       43.40       22.22     15.45 o
   5   4  22      267.33      332.47     43.23 o
  -7   5  22      378.82      452.09     42.47 o
  -6   5  22       27.94       18.63      7.54 o
  -5   5  22       14.06       12.01      6.04 o
  -4   5  22       50.74       44.92     13.12 o
  -3   5  22        3.48        1.84      6.55 o
  -2   5  22      290.77      298.18     27.78 o
  -1   5  22       12.36        6.13      8.36 o
   0   5  22       70.54       65.88     26.33 o
   1   5  22       14.81        5.96      8.74 o
   2   5  22        6.68        7.82     12.82 o
   3   5  22       10.34        2.89      9.38 o
   4   5  22       58.70       66.28     21.01 o
  -6   6  22       46.89       47.68     14.56 o
  -5   6  22      279.95      307.49     27.58 o
  -4   6  22        0.77       -3.13      8.48 o
  -3   6  22        0.06        0.94      7.62 o
  -2   6  22        1.70        0.04      5.87 o
  -1   6  22      353.03      389.76     35.91 o
   0   6  22        0.20        0.21      4.40 o
   1   6  22       29.55       12.70     11.81 o
   2   6  22       27.45       20.22     22.62 o
   3   6  22        0.00       -1.83     12.08 o
  -5   7  22        6.29        4.35      8.68 o
  -4   7  22        0.09        0.98      7.85 o
  -3   7  22        4.88        3.69      9.26 o
  -2   7  22        1.73       -2.66      8.87 o
  -1   7  22       93.94       73.76     19.12 o
   0   7  22       76.85       57.05     24.65 o
   1   7  22       22.21        7.96     13.93 o
   2   7  22       20.62       14.47     23.80 o
  -8   1  23      243.18      298.60     35.03 o
  -7   1  23       55.50       79.53     27.96 o
  -6   1  23       93.90       -5.58     27.32 o
  -5   1  23       95.27       75.04     28.60 o
  -4   1  23      135.25      160.45     20.36 o
  -3   1  23      116.32      103.26     15.64 o
  -2   1  23       17.01       12.80     12.64 o
  -1   1  23       10.11        5.81     10.81 o
   0   1  23        8.09        6.39     10.79 o
   1   1  23      252.66      251.89     36.23 o
   2   1  23      600.21      593.60     50.67 o
   3   1  23      301.62      336.72     42.08 o
   4   1  23        1.01        2.23     10.43 o
   5   1  23        1.19        0.41      6.24 o
  -8   2  23        0.07        0.87      9.24 o
  -7   2  23       41.24       39.78     17.35 o
  -6   2  23       28.86       15.79     14.00 o
  -5   2  23      165.19      148.96     26.30 o
  -4   2  23       74.38       65.30     13.14 o
  -3   2  23       39.75       26.67     10.71 o
  -2   2  23       39.54       17.46     11.81 o
  -1   2  23       15.05        5.42      8.98 o
   0   2  23       25.61       10.21      9.96 o
   1   2  23      128.69      114.95     25.95 o
   2   2  23        8.96        6.13     14.54 o
   3   2  23       60.14       62.96     22.00 o
   4   2  23      110.52      137.07     26.12 o
  -7   3  23      384.40      465.57     45.79 o
  -6   3  23      155.51      159.37     18.76 o
  -5   3  23      180.27      205.45     21.43 o
  -4   3  23       89.81       38.36     22.25 o
  -3   3  23      163.33      192.22     25.00 o
  -2   3  23       29.33       18.97      9.75 o
  -1   3  23       13.53        9.54     10.79 o
   0   3  23       65.67       65.52     20.23 o
   1   3  23       11.97       11.23     13.28 o
   2   3  23       13.51        9.48     15.22 o
   3   3  23       35.79       20.19     17.20 o
   4   3  23      108.52      155.30     26.50 o
  -7   4  23       68.03       33.41     29.24 o
  -6   4  23        6.52        0.89      4.71 o
  -5   4  23       44.05       47.92      9.53 o
  -4   4  23        3.45        2.08      6.42 o
  -3   4  23        1.21        1.74      8.29 o
  -2   4  23        0.72        1.81      6.33 o
  -1   4  23       61.42       62.43     23.24 o
   0   4  23      104.54      107.62     29.24 o
   1   4  23       13.17        1.75     10.55 o
   2   4  23      114.75      128.29     25.74 o
   3   4  23        2.24        0.57      8.57 o
  -6   5  23       80.84      114.83     23.58 o
  -5   5  23        1.61        0.42      8.24 o
  -4   5  23       31.78       17.03      9.03 o
  -3   5  23        2.10        0.54      5.14 o
  -2   5  23        0.28        0.84      6.26 o
  -1   5  23       28.75       19.12      9.09 o
   0   5  23       16.24       10.97     15.44 o
   1   5  23        3.41        2.24     13.09 o
   2   5  23       17.17       19.85     20.54 o
   3   5  23       33.47       20.37     14.55 o
  -5   6  23       93.59      143.97     28.61 o
  -4   6  23        2.64        3.95     10.24 o
  -3   6  23       28.16       33.49     20.31 o
  -2   6  23        6.41        2.30      8.26 o
  -1   6  23      283.35      345.16     39.67 o
   0   6  23        2.16        1.98     12.15 o
   1   6  23       44.30       25.16     18.70 o
  -7   0  24       39.57       38.10     26.65 o
  -6   0  24        7.94       -1.68     10.95 o
  -5   0  24       32.88       23.48     25.37 o
  -4   0  24      496.67      543.23    141.08 o
  -3   0  24       73.13       63.25     33.86 o
  -2   0  24      157.53      139.10     40.71 o
  -1   0  24       22.34       27.53     30.97 o
   0   0  24       14.39        7.98     18.11 o
   1   0  24      454.45      421.84     67.43 o
   2   0  24       43.78       15.78     20.34 o
   3   0  24      183.28      230.36     48.61 o
  -7   1  24       63.05       54.90     17.46 o
  -6   1  24       99.57       88.05     42.67 o
  -5   1  24      215.03      241.11     50.40 o
  -4   1  24       11.94        3.55      6.97 o
  -3   1  24       86.95      125.76     22.61 o
  -2   1  24        2.25        3.50     11.79 o
  -1   1  24        5.63        5.27     10.58 o
   0   1  24      128.32      118.77     22.35 o
   1   1  24        0.17       -0.70      5.05 o
   2   1  24       25.25        3.76      9.19 o
   3   1  24       86.31       96.44     24.63 o
  -6   2  24       95.63      141.81     21.55 o
  -5   2  24        3.55        5.44      7.09 o
  -4   2  24      113.69      136.28     25.75 o
  -3   2  24        7.75        3.56      6.14 o
  -2   2  24        0.02       -0.10      5.50 o
  -1   2  24        0.68        1.17      6.51 o
   0   2  24       98.62       84.20     25.74 o
   1   2  24        9.78        3.72     10.61 o
   2   2  24        3.54        1.43      9.91 o
   3   2  24       23.49        8.23     12.30 o
  -6   3  24        6.62        3.45     10.47 o
  -5   3  24       72.00       59.87     22.90 o
  -4   3  24       50.67       40.18     16.70 o
  -3   3  24        0.31        0.84      5.13 o
  -2   3  24        8.93        2.97      5.42 o
  -1   3  24        0.08       -0.79      8.80 o
   0   3  24        0.84        3.86     13.17 o
   1   3  24        5.03        1.09      8.07 o
   2   3  24       17.49        4.71     12.17 o
  -5   4  24      181.25      218.40     32.66 o
  -4   4  24        4.97        1.04      7.03 o
  -3   4  24       58.11       25.36     30.94 o
  -2   4  24       64.34       57.36     24.57 o
  -1   4  24        7.38        5.94     12.20 o
   0   4  24        0.34       -0.59      7.95 o
   1   4  24        8.29       16.77     18.84 o
   2   4  24      149.12      149.34     30.78 o
  -4   5  24        1.93       -2.77      7.29 o
  -3   5  24       29.51       26.64     23.75 o
  -2   5  24        0.01       -0.87     10.27 o
  -1   5  24      193.27      205.05     31.00 o
   0   5  24       48.23       52.99     24.45 o
  -5   1  25        0.61       -5.90     16.95 o
  -4   1  25      111.15       -6.20     21.63 o
  -3   1  25        5.76       -0.33     13.33 o
  -2   1  25       19.80       12.44     11.02 o
  -1   1  25        0.14        1.25      6.11 o
   0   1  25      137.43      177.47     39.68 o
   1   1  25        3.10        1.27     12.65 o
  -5   2  25        0.12        0.46     10.34 o
  -4   2  25        1.97       -0.29     10.36 o
  -3   2  25       46.13       11.75     12.38 o
  -2   2  25        4.94        3.70     14.11 o
  -1   2  25        3.63        6.04     13.76 o
   0   2  25        2.15        2.33     11.30 o
   1   2  25       87.57       69.02     27.22 o
  -4   3  25        5.59       -0.47     18.82 o
  -3   3  25       22.45       13.59     20.30 o
  -2   3  25        6.51        2.17     10.58 o
  -1   3  25        7.42        3.75     13.57 o
   0   3  25      112.17      193.88     39.87 o
 
